# Supplementary material for: (Benzoato-κ2 O,O′)(5,5,7,12,12,14-hexa­methyl-1,4,8,11-tetra­azacyclo­tetra­decane-κ4 N,N′,N′′,N′′′)nickel(II) perchlorate benzoic acid solvate
Source: Acta Crystallogr Sect E Struct Rep Online. 2008 Nov 22;64(Pt 12):m1588. doi: 10.1107/S1600536808038051 (PMC2960142; doi:10.1107/S1600536808038051)
Supplement: Supplementary file 1 [file e-64-m1588-sup1.cif]

##############################################################################
###                                                                        ###
###        Electronic paper (Acta Crystallographica Section E)             ###
###                                                                        ###
##############################################################################
#                                                                            #
# This CIF contains the data in a paper accepted for publication in Acta     #
# Crystallographica Section E. It conforms to the requirements of Notes      #
# for Authors for Section E, and has been peer reviewed under the auspices   #
# of the IUCr Commission on Journals.                                        #
#                                                                            #
# Full details of the Crystallographic Information File format               #
# are given in the paper "The Crystallographic Information File (CIF):       #
# a New Standard Archive File for Crystallography" by S. R. Hall, F. H.      #
# Allen and I. D. Brown [Acta Cryst. (1991), A47, 655-685].                  #
#                                                                            #
# The current version of the core CIF dictionary is obtainable from          #
# ftp://ftp.iucr.org/pub/cif_core.dic. The current version number is 2.4.    #
#                                                                            #
# Software is freely available for graphical display of the structure(s) in  #
# this CIF.  For information consult the CIF home page http://www.iucr.org/  #
# cif/home.html                                                              #
#                                                                            #
# This file may be used for bona fide research purposes within the           #
# scientific community so long as proper attribution is given to the journal # 
# article from which it was obtained.                                        #
#                                                                            #
##############################################################################
                                             
data_I
_audit_creation_method     SHELXL97
_chemical_name_systematic
;
(Benzoato-\k^2^<i>O</i>,<i>O</i>')(5,5,7,12,12,14-hexamethyl-1,4,8,11-
tetraazacyclotetradecane-
\k^4^<i>N</i>,<i>N</i>',<i>N</i>'',<i>N</i>''')nickel(II) perchlorate
benzoic acid solvate
;
_chemical_name_common     ?
_chemical_formula_moiety     'C23 H41 N4 Ni O2 + , Cl O4 - , C7 H6 O2'
_chemical_formula_sum     'C30 H47 Cl N4 Ni O8'
_chemical_formula_iupac     '[Ni (C7 H5 O2) (C16 H36 N4)] Cl O4 , C7 H6 O2'
_chemical_formula_weight     685.88
_chemical_melting_point     ?
_symmetry_cell_setting     monoclinic
_symmetry_space_group_name_H-M     'P 21/c'
loop_
    _symmetry_equiv_pos_as_xyz
    'x, y, z'
    '-x, y+1/2, -z+1/2'
    '-x, -y, -z'
    'x, -y-1/2, z-1/2'
_cell_length_a     8.8035(11)
_cell_length_b     18.138(2)
_cell_length_c     20.966(3)
_cell_angle_alpha     90.00
_cell_angle_beta     95.512(2)
_cell_angle_gamma     90.00
_cell_volume     3332.4(7)
_cell_formula_units_Z     4
_cell_measurement_reflns_used     7647
_cell_measurement_theta_min     2.25
_cell_measurement_theta_max     26.89
_cell_measurement_temperature     293(2)
_exptl_crystal_description     prism
_exptl_crystal_colour     light-blue
_exptl_crystal_size_max     0.48
_exptl_crystal_size_mid     0.26
_exptl_crystal_size_min     0.15
_exptl_crystal_density_diffrn     1.367
_exptl_crystal_density_meas     ?
_exptl_crystal_density_method     'not measured'
_exptl_crystal_F_000     1456
_exptl_absorpt_coefficient_mu     0.715
_exptl_absorpt_correction_type     multi-scan
_exptl_absorpt_process_details     '(SADABS; Sheldrick, 1996)'
_exptl_absorpt_correction_T_min     0.7252
_exptl_absorpt_correction_T_max     0.9003
_exptl_special_details
;
;
_diffrn_ambient_temperature     293(2)
_diffrn_radiation_type     MoK\a
_diffrn_radiation_wavelength     0.71073
_diffrn_radiation_source     'fine-focus sealed tube'
_diffrn_radiation_monochromator     graphite
_diffrn_measurement_device_type     'Bruker SMART CCD area-detector'
_diffrn_measurement_method     '\f and \w'
_diffrn_detector_area_resol_mean     ?
_diffrn_reflns_number     22312
_diffrn_reflns_av_R_equivalents     0.0374
_diffrn_reflns_av_sigmaI/netI     0.0462
_diffrn_reflns_theta_min     1.49
_diffrn_reflns_theta_max     27.10
_diffrn_reflns_theta_full     27.10
_diffrn_measured_fraction_theta_max     0.992
_diffrn_measured_fraction_theta_full     0.992
_diffrn_reflns_limit_h_min     -10
_diffrn_reflns_limit_h_max     11
_diffrn_reflns_limit_k_min     -20
_diffrn_reflns_limit_k_max     23
_diffrn_reflns_limit_l_min     -26
_diffrn_reflns_limit_l_max     26
_diffrn_standards_number     0
_diffrn_standards_interval_count     0
_diffrn_standards_interval_time     0
_diffrn_standards_decay_%     0
_refine_special_details
;
Refinement of <i>F</i>^2^ against ALL reflections. The weighted <i>R</i>-factor
<i>wR</i> and goodness of fit <i>S</i> are based on <i>F</i>^2^, conventional
<i>R</i>-factors <i>R</i> are based on <i>F</i>, with <i>F</i> set to zero for
negative <i>F</i>^2^. The threshold expression of <i>F</i>^2^ >
\s(<i>F</i>^2^) is used only for calculating <i>R</i>-factors(gt) <i>etc</i>.
and is not relevant to the choice of reflections for refinement.
<i>R</i>-factors based on <i>F</i>^2^ are statistically about twice as large
as those based on <i>F</i>, and <i>R</i>- factors based on ALL data will be
even larger.
;
_reflns_number_total     7304
_reflns_number_gt     5272
_reflns_threshold_expression     I>2\s(I)
_refine_ls_structure_factor_coef     Fsqd
_refine_ls_matrix_type     full
_refine_ls_R_factor_all     0.0684
_refine_ls_R_factor_gt     0.0415
_refine_ls_wR_factor_gt     0.1081
_refine_ls_wR_factor_ref     0.1255
_refine_ls_goodness_of_fit_ref     1.108
_refine_ls_restrained_S_all     1.108
_refine_ls_number_reflns     7304
_refine_ls_number_parameters     404
_refine_ls_number_restraints     0
_refine_ls_hydrogen_treatment     constr
_refine_ls_weighting_scheme     calc
_refine_ls_weighting_details
       'calc w = 1/[\s^2^(Fo^2^)+(0.0643P)^2^+0.7856P] where P=(Fo^2^+2Fc^2^)/3'
_atom_sites_solution_hydrogens     geom
_atom_sites_solution_primary     direct
_atom_sites_solution_secondary     difmap
_refine_ls_shift/su_max     0.001
_refine_ls_shift/su_mean     0.000
_refine_diff_density_max     0.578
_refine_diff_density_min     -0.418
_refine_ls_extinction_method     none
_refine_ls_extinction_coef     ?
loop_
    _atom_type_symbol
    _atom_type_description
    _atom_type_scat_dispersion_real
    _atom_type_scat_dispersion_imag
    _atom_type_scat_source
    'C' 'C' 0.0033 0.0016
                         'International Tables Vol C Tables 4.2.6.8 and 6.1.1.4'
    'H' 'H' 0.0000 0.0000
                         'International Tables Vol C Tables 4.2.6.8 and 6.1.1.4'
    'N' 'N' 0.0061 0.0033
                         'International Tables Vol C Tables 4.2.6.8 and 6.1.1.4'
    'O' 'O' 0.0106 0.0060
                         'International Tables Vol C Tables 4.2.6.8 and 6.1.1.4'
    'Cl' 'Cl' 0.1484 0.1585
                         'International Tables Vol C Tables 4.2.6.8 and 6.1.1.4'
    'Ni' 'Ni' 0.3393 1.1124
                         'International Tables Vol C Tables 4.2.6.8 and 6.1.1.4'
_computing_data_collection     'SMART (Bruker, 1997)'
_computing_cell_refinement     'SMART (Bruker, 1997)'
_computing_data_reduction     'SAINT (Bruker, 2003'
_computing_structure_solution     'SHELXS97 (Sheldrick, 2008)'
_computing_structure_refinement     'SHELXL97 (Sheldrick, 2008)'
_computing_molecular_graphics     'SHELXTL (Sheldrick, 2008)'
_computing_publication_material     'SHELXTL (Sheldrick, 2008)'
loop_
    _atom_site_type_symbol
    _atom_site_label
    _atom_site_fract_x
    _atom_site_fract_y
    _atom_site_fract_z
    _atom_site_U_iso_or_equiv
    _atom_site_adp_type
    _atom_site_calc_flag
    _atom_site_refinement_flags
    _atom_site_occupancy
    _atom_site_disorder_assembly
    _atom_site_disorder_group
    Ni Ni1 0.64844(4) 0.771339(17) 0.564296(14) 0.01920(11) Uani d . 1 . .
    Cl Cl1 0.08075(7) 0.70176(4) 0.44238(3) 0.02611(16) Uani d . 1 . .
    N N3 0.5075(2) 0.77519(11) 0.47565(9) 0.0208(5) Uani d . 1 . .
    H H3C 0.4098 0.7716 0.4861 0.025 Uiso calc R 1 . .
    N N1 0.8063(2) 0.76085(12) 0.64759(9) 0.0219(5) Uani d . 1 . .
    H H1C 0.7838 0.7983 0.6740 0.026 Uiso calc R 1 . .
    O O1 0.5623(2) 0.87209(10) 0.60812(8) 0.0226(4) Uani d . 1 . .
    O O2 0.4528(2) 0.76422(10) 0.61520(8) 0.0253(4) Uani d . 1 . .
    N N4 0.6736(2) 0.65959(12) 0.54328(10) 0.0220(5) Uani d . 1 . .
    H H4D 0.7638 0.6540 0.5260 0.026 Uiso calc R 1 . .
    O O6 -0.0503(3) 0.67518(13) 0.47084(12) 0.0527(6) Uani d . 1 . .
    O O5 0.1734(3) 0.64124(12) 0.42671(10) 0.0428(6) Uani d . 1 . .
    N N2 0.8262(2) 0.82271(12) 0.52275(10) 0.0233(5) Uani d . 1 . .
    H H2C 0.8728 0.7876 0.5005 0.028 Uiso calc R 1 . .
    O O8 0.1626(3) 0.74917(15) 0.48804(11) 0.0530(6) Uani d . 1 . .
    C C6 0.5101(3) 0.84150(15) 0.43238(12) 0.0258(6) Uani d . 1 . .
    C C14 0.8130(3) 0.69224(14) 0.68843(12) 0.0244(6) Uani d . 1 . .
    C C9 0.5394(3) 0.70458(14) 0.44370(12) 0.0257(6) Uani d . 1 . .
    H H9A 0.6351 0.7081 0.4245 0.031 Uiso calc R 1 . .
    H H9B 0.4589 0.6943 0.4100 0.031 Uiso calc R 1 . .
    C C18 0.3568(3) 0.86310(14) 0.67420(11) 0.0229(6) Uani d . 1 . .
    C C17 0.4615(3) 0.83124(14) 0.62995(11) 0.0217(5) Uani d . 1 . .
    O O7 0.0320(4) 0.74181(15) 0.38604(11) 0.0672(8) Uani d . 1 . .
    C C7 0.4224(3) 0.82719(17) 0.36663(12) 0.0326(7) Uani d . 1 . .
    H H7A 0.4733 0.7894 0.3447 0.049 Uiso calc R 1 . .
    H H7B 0.4187 0.8717 0.3418 0.049 Uiso calc R 1 . .
    H H7C 0.3204 0.8115 0.3724 0.049 Uiso calc R 1 . .
    C C3 0.7870(3) 0.88481(15) 0.47783(12) 0.0278(6) Uani d . 1 . .
    H H3A 0.7378 0.9235 0.5011 0.033 Uiso calc R 1 . .
    C C5 0.6758(3) 0.86021(15) 0.42156(12) 0.0268(6) Uani d . 1 . .
    H H5A 0.7193 0.8170 0.4030 0.032 Uiso calc R 1 . .
    H H5B 0.6727 0.8989 0.3895 0.032 Uiso calc R 1 . .
    C C23 0.3032(4) 0.93478(16) 0.66577(14) 0.0359(7) Uani d . 1 . .
    H H23 0.3329 0.9634 0.6323 0.043 Uiso calc R 1 . .
    C C15 0.6751(3) 0.69292(16) 0.72747(13) 0.0317(7) Uani d . 1 . .
    H H15A 0.6786 0.7362 0.7540 0.048 Uiso calc R 1 . .
    H H15B 0.6770 0.6497 0.7540 0.048 Uiso calc R 1 . .
    H H15C 0.5830 0.6933 0.6989 0.048 Uiso calc R 1 . .
    C C10 0.5483(3) 0.64341(15) 0.49227(12) 0.0265(6) Uani d . 1 . .
    H H10A 0.4521 0.6393 0.5110 0.032 Uiso calc R 1 . .
    H H10B 0.5679 0.5969 0.4717 0.032 Uiso calc R 1 . .
    C C1 0.9551(3) 0.78073(16) 0.62444(13) 0.0289(6) Uani d . 1 . .
    H H1A 0.9963 0.7385 0.6035 0.035 Uiso calc R 1 . .
    H H1B 1.0269 0.7944 0.6605 0.035 Uiso calc R 1 . .
    C C2 0.9351(3) 0.84413(16) 0.57805(12) 0.0286(6) Uani d . 1 . .
    H H2A 0.8965 0.8868 0.5992 0.034 Uiso calc R 1 . .
    H H2B 1.0327 0.8571 0.5632 0.034 Uiso calc R 1 . .
    C C13 0.8127(3) 0.62333(15) 0.64645(12) 0.0280(6) Uani d . 1 . .
    H H13A 0.9016 0.6257 0.6225 0.034 Uiso calc R 1 . .
    H H13B 0.8261 0.5809 0.6746 0.034 Uiso calc R 1 . .
    C C8 0.4328(4) 0.90494(16) 0.46373(13) 0.0334(7) Uani d . 1 . .
    H H8A 0.3276 0.8929 0.4669 0.050 Uiso calc R 1 . .
    H H8B 0.4390 0.9486 0.4383 0.050 Uiso calc R 1 . .
    H H8C 0.4830 0.9134 0.5058 0.050 Uiso calc R 1 . .
    C C19 0.3146(3) 0.82170(16) 0.72532(12) 0.0298(6) Uani d . 1 . .
    H H19 0.3495 0.7735 0.7311 0.036 Uiso calc R 1 . .
    C C4 0.9287(4) 0.91798(16) 0.45124(14) 0.0373(7) Uani d . 1 . .
    H H4A 1.0007 0.9329 0.4861 0.056 Uiso calc R 1 . .
    H H4B 0.8992 0.9600 0.4251 0.056 Uiso calc R 1 . .
    H H4C 0.9747 0.8817 0.4258 0.056 Uiso calc R 1 . .
    C C16 0.9575(3) 0.69124(16) 0.73619(13) 0.0346(7) Uani d . 1 . .
    H H16A 1.0463 0.6881 0.7131 0.052 Uiso calc R 1 . .
    H H16B 0.9543 0.6493 0.7640 0.052 Uiso calc R 1 . .
    H H16C 0.9619 0.7356 0.7613 0.052 Uiso calc R 1 . .
    C C11 0.6742(3) 0.60875(14) 0.59886(12) 0.0260(6) Uani d . 1 . .
    H H11 0.5826 0.6189 0.6205 0.031 Uiso calc R 1 . .
    C C12 0.6712(4) 0.52789(16) 0.58023(15) 0.0436(8) Uani d . 1 . .
    H H12A 0.5821 0.5181 0.5513 0.065 Uiso calc R 1 . .
    H H12B 0.6685 0.4981 0.6179 0.065 Uiso calc R 1 . .
    H H12C 0.7610 0.5163 0.5596 0.065 Uiso calc R 1 . .
    C C20 0.2205(3) 0.85191(18) 0.76787(13) 0.0365(7) Uani d . 1 . .
    H H20 0.1938 0.8244 0.8025 0.044 Uiso calc R 1 . .
    C C22 0.2050(4) 0.96368(19) 0.70754(15) 0.0443(8) Uani d . 1 . .
    H H22 0.1651 1.0108 0.7008 0.053 Uiso calc R 1 . .
    C C21 0.1668(4) 0.92287(19) 0.75872(15) 0.0423(8) Uani d . 1 . .
    H H21 0.1043 0.9432 0.7874 0.051 Uiso calc R 1 . .
    O O3 0.3369(3) 0.47611(10) 0.80658(9) 0.0360(5) Uani d . 1 . .
    H H3B 0.3730 0.4465 0.8334 0.054 Uiso calc R 1 . .
    O O4 0.2469(3) 0.37507(12) 0.75552(10) 0.0530(7) Uani d . 1 . .
    C C30 0.2927(3) 0.55960(15) 0.69518(13) 0.0303(6) Uani d . 1 . .
    H H30 0.3393 0.5819 0.7319 0.036 Uiso calc R 1 . .
    C C29 0.2669(3) 0.59937(16) 0.63842(14) 0.0342(7) Uani d . 1 . .
    H H29 0.2966 0.6485 0.6370 0.041 Uiso calc R 1 . .
    C C24 0.2768(3) 0.44005(16) 0.75521(13) 0.0308(6) Uani d . 1 . .
    C C25 0.2481(3) 0.48619(15) 0.69640(12) 0.0264(6) Uani d . 1 . .
    C C26 0.1793(3) 0.45290(16) 0.64188(13) 0.0320(7) Uani d . 1 . .
    H H26 0.1509 0.4036 0.6429 0.038 Uiso calc R 1 . .
    C C27 0.1524(4) 0.49276(18) 0.58565(13) 0.0362(7) Uani d . 1 . .
    H H27 0.1046 0.4706 0.5491 0.043 Uiso calc R 1 . .
    C C28 0.1971(4) 0.56580(17) 0.58414(14) 0.0365(7) Uani d . 1 . .
    H H28 0.1801 0.5925 0.5463 0.044 Uiso calc R 1 . .
loop_
    _atom_site_aniso_label
    _atom_site_aniso_U_11
    _atom_site_aniso_U_22
    _atom_site_aniso_U_33
    _atom_site_aniso_U_12
    _atom_site_aniso_U_13
    _atom_site_aniso_U_23
    Ni1 0.02147(19) 0.01929(18) 0.01704(16) -0.00093(13) 0.00287(12)
                                                                    -0.00228(13)
    Cl1 0.0256(4) 0.0316(4) 0.0216(3) 0.0031(3) 0.0049(3) 0.0003(3)
    N3 0.0188(11) 0.0249(12) 0.0193(10) -0.0003(9) 0.0048(8) 0.0003(9)
    N1 0.0241(12) 0.0218(12) 0.0198(10) 0.0002(9) 0.0028(9) -0.0028(9)
    O1 0.0251(10) 0.0244(10) 0.0187(8) -0.0022(8) 0.0044(7) -0.0002(7)
    O2 0.0289(11) 0.0240(10) 0.0233(9) -0.0022(8) 0.0044(8) -0.0030(8)
    N4 0.0210(12) 0.0240(12) 0.0214(10) -0.0026(9) 0.0035(9) -0.0034(9)
    O6 0.0437(14) 0.0526(15) 0.0674(16) -0.0160(11) 0.0336(12) -0.0186(12)
    O5 0.0486(14) 0.0445(13) 0.0372(11) 0.0199(11) 0.0146(10) 0.0008(10)
    N2 0.0251(12) 0.0221(12) 0.0231(11) -0.0010(9) 0.0038(9) -0.0029(9)
    O8 0.0355(14) 0.0714(17) 0.0527(14) -0.0149(12) 0.0072(11) -0.0293(12)
    C6 0.0291(15) 0.0268(15) 0.0212(12) -0.0008(11) 0.0008(11) 0.0031(11)
    C14 0.0281(15) 0.0251(14) 0.0199(12) 0.0029(11) 0.0015(11) 0.0002(11)
    C9 0.0325(16) 0.0257(14) 0.0185(12) -0.0047(12) -0.0003(11) -0.0047(10)
    C18 0.0221(14) 0.0271(14) 0.0195(12) -0.0008(11) 0.0013(10) -0.0017(10)
    C17 0.0244(14) 0.0240(14) 0.0157(11) 0.0014(11) -0.0024(10) 0.0012(10)
    O7 0.107(2) 0.0608(17) 0.0328(12) 0.0366(16) -0.0002(14) 0.0145(12)
    C7 0.0348(17) 0.0392(17) 0.0230(13) -0.0028(13) -0.0018(12) 0.0060(12)
    C3 0.0344(16) 0.0204(14) 0.0288(14) -0.0024(12) 0.0044(12) -0.0001(11)
    C5 0.0337(16) 0.0236(14) 0.0234(13) -0.0027(12) 0.0049(11) 0.0051(11)
    C23 0.0443(19) 0.0305(17) 0.0345(15) 0.0063(14) 0.0118(14) -0.0006(13)
    C15 0.0438(18) 0.0303(16) 0.0222(13) 0.0037(13) 0.0090(12) 0.0011(12)
    C10 0.0269(15) 0.0271(15) 0.0247(13) -0.0062(11) -0.0011(11) -0.0037(11)
    C1 0.0210(14) 0.0395(17) 0.0258(13) -0.0041(12) 0.0006(11) 0.0002(12)
    C2 0.0248(15) 0.0353(16) 0.0251(13) -0.0086(12) 0.0001(11) -0.0050(12)
    C13 0.0324(16) 0.0252(15) 0.0261(13) 0.0028(12) 0.0016(11) -0.0012(11)
    C8 0.0375(18) 0.0328(16) 0.0293(14) 0.0075(13) 0.0000(12) 0.0042(12)
    C19 0.0336(17) 0.0337(16) 0.0222(13) -0.0015(13) 0.0037(12) -0.0006(12)
    C4 0.0380(18) 0.0305(17) 0.0433(17) -0.0106(13) 0.0030(14) 0.0065(14)
    C16 0.0395(18) 0.0364(17) 0.0259(14) 0.0026(14) -0.0071(12) -0.0011(12)
    C11 0.0326(16) 0.0211(14) 0.0246(13) -0.0028(11) 0.0040(11) 0.0009(11)
    C12 0.069(2) 0.0228(16) 0.0367(16) -0.0051(15) -0.0085(16) 0.0017(13)
    C20 0.0347(17) 0.050(2) 0.0263(14) -0.0108(14) 0.0100(12) -0.0080(13)
    C22 0.045(2) 0.0380(19) 0.0514(19) 0.0114(15) 0.0147(16) -0.0105(15)
    C21 0.0358(18) 0.056(2) 0.0379(17) -0.0041(16) 0.0158(14) -0.0217(15)
    O3 0.0535(14) 0.0279(11) 0.0243(10) 0.0026(10) -0.0078(9) 0.0011(8)
    O4 0.093(2) 0.0331(13) 0.0289(11) -0.0227(12) -0.0128(12) 0.0130(9)
    C30 0.0327(16) 0.0280(15) 0.0297(14) -0.0047(12) 0.0005(12) 0.0028(12)
    C29 0.0327(17) 0.0253(15) 0.0455(17) 0.0006(12) 0.0085(13) 0.0099(13)
    C24 0.0365(17) 0.0299(16) 0.0255(14) -0.0018(13) 0.0010(12) 0.0037(12)
    C25 0.0286(16) 0.0257(15) 0.0250(13) -0.0016(11) 0.0028(11) 0.0038(11)
    C26 0.0370(18) 0.0307(16) 0.0283(14) -0.0033(13) 0.0032(12) 0.0034(12)
    C27 0.0414(19) 0.0423(18) 0.0244(13) -0.0005(14) 0.0005(12) 0.0038(13)
    C28 0.0374(18) 0.0431(19) 0.0297(15) 0.0064(14) 0.0068(13) 0.0152(13)
_geom_special_details
;
All e.s.d.'s (except the e.s.d. in the dihedral angle between two l.s. planes)
are estimated using the full covariance matrix. The cell e.s.d.'s are taken
into account individually in the estimation of e.s.d.'s in distances, angles
and torsion angles; correlations between e.s.d.'s in cell parameters are only
used when they are defined by crystal symmetry. An approximate (isotropic)
treatment of cell e.s.d.'s is used for estimating e.s.d.'s involving l.s.
planes.
;
loop_
    _geom_bond_atom_site_label_1
    _geom_bond_atom_site_label_2
    _geom_bond_site_symmetry_2
    _geom_bond_distance
    _geom_bond_publ_flag
    Ni1 N2 . 2.082(2) ?
    Ni1 N4 . 2.091(2) ?
    Ni1 O2 . 2.116(2) ?
    Ni1 N1 . 2.133(2) ?
    Ni1 N3 . 2.134(2) ?
    Ni1 O1 . 2.212(2) ?
    Cl1 O7 . 1.418(2) ?
    Cl1 O5 . 1.425(2) ?
    Cl1 O8 . 1.429(2) ?
    Cl1 O6 . 1.433(2) ?
    N3 C9 . 1.484(3) ?
    N3 C6 . 1.508(3) ?
    N3 H3C . 0.9100 ?
    N1 C1 . 1.485(3) ?
    N1 C14 . 1.508(3) ?
    N1 H1C . 0.9100 ?
    O1 C17 . 1.274(3) ?
    O2 C17 . 1.255(3) ?
    N4 C11 . 1.485(3) ?
    N4 C10 . 1.490(3) ?
    N4 H4D . 0.9100 ?
    N2 C2 . 1.484(3) ?
    N2 C3 . 1.487(3) ?
    N2 H2C . 0.9100 ?
    C6 C8 . 1.518(4) ?
    C6 C5 . 1.536(4) ?
    C6 C7 . 1.536(3) ?
    C14 C13 . 1.529(4) ?
    C14 C15 . 1.529(4) ?
    C14 C16 . 1.541(4) ?
    C9 C10 . 1.503(4) ?
    C9 H9A . 0.9700 ?
    C9 H9B . 0.9700 ?
    C18 C19 . 1.388(4) ?
    C18 C23 . 1.389(4) ?
    C18 C17 . 1.486(4) ?
    C7 H7A . 0.9600 ?
    C7 H7B . 0.9600 ?
    C7 H7C . 0.9600 ?
    C3 C5 . 1.526(4) ?
    C3 C4 . 1.537(4) ?
    C3 H3A . 0.9800 ?
    C5 H5A . 0.9700 ?
    C5 H5B . 0.9700 ?
    C23 C22 . 1.391(4) ?
    C23 H23 . 0.9300 ?
    C15 H15A . 0.9600 ?
    C15 H15B . 0.9600 ?
    C15 H15C . 0.9600 ?
    C10 H10A . 0.9700 ?
    C10 H10B . 0.9700 ?
    C1 C2 . 1.506(4) ?
    C1 H1A . 0.9700 ?
    C1 H1B . 0.9700 ?
    C2 H2A . 0.9700 ?
    C2 H2B . 0.9700 ?
    C13 C11 . 1.523(4) ?
    C13 H13A . 0.9700 ?
    C13 H13B . 0.9700 ?
    C8 H8A . 0.9600 ?
    C8 H8B . 0.9600 ?
    C8 H8C . 0.9600 ?
    C19 C20 . 1.387(4) ?
    C19 H19 . 0.9300 ?
    C4 H4A . 0.9600 ?
    C4 H4B . 0.9600 ?
    C4 H4C . 0.9600 ?
    C16 H16A . 0.9600 ?
    C16 H16B . 0.9600 ?
    C16 H16C . 0.9600 ?
    C11 C12 . 1.517(4) ?
    C11 H11 . 0.9800 ?
    C12 H12A . 0.9600 ?
    C12 H12B . 0.9600 ?
    C12 H12C . 0.9600 ?
    C20 C21 . 1.378(5) ?
    C20 H20 . 0.9300 ?
    C22 C21 . 1.372(5) ?
    C22 H22 . 0.9300 ?
    C21 H21 . 0.9300 ?
    O3 C24 . 1.326(3) ?
    O3 H3B . 0.8200 ?
    O4 C24 . 1.208(3) ?
    C30 C25 . 1.389(4) ?
    C30 C29 . 1.392(4) ?
    C30 H30 . 0.9300 ?
    C29 C28 . 1.382(4) ?
    C29 H29 . 0.9300 ?
    C24 C25 . 1.492(4) ?
    C25 C26 . 1.380(4) ?
    C26 C27 . 1.384(4) ?
    C26 H26 . 0.9300 ?
    C27 C28 . 1.383(4) ?
    C27 H27 . 0.9300 ?
    C28 H28 . 0.9300 ?
loop_
    _geom_angle_atom_site_label_1
    _geom_angle_atom_site_label_2
    _geom_angle_atom_site_label_3
    _geom_angle_site_symmetry_1
    _geom_angle_site_symmetry_3
    _geom_angle
    _geom_angle_publ_flag
    N2 Ni1 N4 . . 104.28(8) ?
    N2 Ni1 O2 . . 156.80(8) ?
    N4 Ni1 O2 . . 98.91(8) ?
    N2 Ni1 N1 . . 85.74(8) ?
    N4 Ni1 N1 . . 90.70(8) ?
    O2 Ni1 N1 . . 94.56(8) ?
    N2 Ni1 N3 . . 91.05(8) ?
    N4 Ni1 N3 . . 84.99(8) ?
    O2 Ni1 N3 . . 90.46(8) ?
    N1 Ni1 N3 . . 173.84(8) ?
    N2 Ni1 O1 . . 96.06(8) ?
    N4 Ni1 O1 . . 159.39(8) ?
    O2 Ni1 O1 . . 60.82(7) ?
    N1 Ni1 O1 . . 87.49(7) ?
    N3 Ni1 O1 . . 98.09(7) ?
    O7 Cl1 O5 . . 109.69(14) ?
    O7 Cl1 O8 . . 110.04(18) ?
    O5 Cl1 O8 . . 110.78(15) ?
    O7 Cl1 O6 . . 109.14(18) ?
    O5 Cl1 O6 . . 109.81(14) ?
    O8 Cl1 O6 . . 107.34(14) ?
    C9 N3 C6 . . 113.71(19) ?
    C9 N3 Ni1 . . 104.21(14) ?
    C6 N3 Ni1 . . 120.59(15) ?
    C9 N3 H3C . . 105.7 ?
    C6 N3 H3C . . 105.7 ?
    Ni1 N3 H3C . . 105.7 ?
    C1 N1 C14 . . 113.5(2) ?
    C1 N1 Ni1 . . 103.69(15) ?
    C14 N1 Ni1 . . 121.68(15) ?
    C1 N1 H1C . . 105.6 ?
    C14 N1 H1C . . 105.6 ?
    Ni1 N1 H1C . . 105.6 ?
    C17 O1 Ni1 . . 86.98(15) ?
    C17 O2 Ni1 . . 91.82(16) ?
    C11 N4 C10 . . 112.8(2) ?
    C11 N4 Ni1 . . 115.40(15) ?
    C10 N4 Ni1 . . 104.85(15) ?
    C11 N4 H4D . . 107.8 ?
    C10 N4 H4D . . 107.8 ?
    Ni1 N4 H4D . . 107.8 ?
    C2 N2 C3 . . 112.9(2) ?
    C2 N2 Ni1 . . 104.20(15) ?
    C3 N2 Ni1 . . 117.77(16) ?
    C2 N2 H2C . . 107.1 ?
    C3 N2 H2C . . 107.1 ?
    Ni1 N2 H2C . . 107.1 ?
    N3 C6 C8 . . 108.1(2) ?
    N3 C6 C5 . . 109.5(2) ?
    C8 C6 C5 . . 111.6(2) ?
    N3 C6 C7 . . 111.7(2) ?
    C8 C6 C7 . . 108.0(2) ?
    C5 C6 C7 . . 107.9(2) ?
    N1 C14 C13 . . 110.5(2) ?
    N1 C14 C15 . . 107.9(2) ?
    C13 C14 C15 . . 110.9(2) ?
    N1 C14 C16 . . 111.3(2) ?
    C13 C14 C16 . . 108.7(2) ?
    C15 C14 C16 . . 107.5(2) ?
    N3 C9 C10 . . 109.3(2) ?
    N3 C9 H9A . . 109.8 ?
    C10 C9 H9A . . 109.8 ?
    N3 C9 H9B . . 109.8 ?
    C10 C9 H9B . . 109.8 ?
    H9A C9 H9B . . 108.3 ?
    C19 C18 C23 . . 119.5(3) ?
    C19 C18 C17 . . 120.0(2) ?
    C23 C18 C17 . . 120.5(2) ?
    O2 C17 O1 . . 120.2(2) ?
    O2 C17 C18 . . 120.2(2) ?
    O1 C17 C18 . . 119.6(2) ?
    C6 C7 H7A . . 109.5 ?
    C6 C7 H7B . . 109.5 ?
    H7A C7 H7B . . 109.5 ?
    C6 C7 H7C . . 109.5 ?
    H7A C7 H7C . . 109.5 ?
    H7B C7 H7C . . 109.5 ?
    N2 C3 C5 . . 111.1(2) ?
    N2 C3 C4 . . 112.3(2) ?
    C5 C3 C4 . . 108.5(2) ?
    N2 C3 H3A . . 108.3 ?
    C5 C3 H3A . . 108.3 ?
    C4 C3 H3A . . 108.3 ?
    C3 C5 C6 . . 119.9(2) ?
    C3 C5 H5A . . 107.3 ?
    C6 C5 H5A . . 107.3 ?
    C3 C5 H5B . . 107.3 ?
    C6 C5 H5B . . 107.3 ?
    H5A C5 H5B . . 106.9 ?
    C18 C23 C22 . . 119.8(3) ?
    C18 C23 H23 . . 120.1 ?
    C22 C23 H23 . . 120.1 ?
    C14 C15 H15A . . 109.5 ?
    C14 C15 H15B . . 109.5 ?
    H15A C15 H15B . . 109.5 ?
    C14 C15 H15C . . 109.5 ?
    H15A C15 H15C . . 109.5 ?
    H15B C15 H15C . . 109.5 ?
    N4 C10 C9 . . 109.1(2) ?
    N4 C10 H10A . . 109.9 ?
    C9 C10 H10A . . 109.9 ?
    N4 C10 H10B . . 109.9 ?
    C9 C10 H10B . . 109.9 ?
    H10A C10 H10B . . 108.3 ?
    N1 C1 C2 . . 110.1(2) ?
    N1 C1 H1A . . 109.6 ?
    C2 C1 H1A . . 109.6 ?
    N1 C1 H1B . . 109.6 ?
    C2 C1 H1B . . 109.6 ?
    H1A C1 H1B . . 108.1 ?
    N2 C2 C1 . . 109.4(2) ?
    N2 C2 H2A . . 109.8 ?
    C1 C2 H2A . . 109.8 ?
    N2 C2 H2B . . 109.8 ?
    C1 C2 H2B . . 109.8 ?
    H2A C2 H2B . . 108.2 ?
    C11 C13 C14 . . 118.4(2) ?
    C11 C13 H13A . . 107.7 ?
    C14 C13 H13A . . 107.7 ?
    C11 C13 H13B . . 107.7 ?
    C14 C13 H13B . . 107.7 ?
    H13A C13 H13B . . 107.1 ?
    C6 C8 H8A . . 109.5 ?
    C6 C8 H8B . . 109.5 ?
    H8A C8 H8B . . 109.5 ?
    C6 C8 H8C . . 109.5 ?
    H8A C8 H8C . . 109.5 ?
    H8B C8 H8C . . 109.5 ?
    C20 C19 C18 . . 120.2(3) ?
    C20 C19 H19 . . 119.9 ?
    C18 C19 H19 . . 119.9 ?
    C3 C4 H4A . . 109.5 ?
    C3 C4 H4B . . 109.5 ?
    H4A C4 H4B . . 109.5 ?
    C3 C4 H4C . . 109.5 ?
    H4A C4 H4C . . 109.5 ?
    H4B C4 H4C . . 109.5 ?
    C14 C16 H16A . . 109.5 ?
    C14 C16 H16B . . 109.5 ?
    H16A C16 H16B . . 109.5 ?
    C14 C16 H16C . . 109.5 ?
    H16A C16 H16C . . 109.5 ?
    H16B C16 H16C . . 109.5 ?
    N4 C11 C12 . . 113.5(2) ?
    N4 C11 C13 . . 110.4(2) ?
    C12 C11 C13 . . 109.2(2) ?
    N4 C11 H11 . . 107.8 ?
    C12 C11 H11 . . 107.8 ?
    C13 C11 H11 . . 107.8 ?
    C11 C12 H12A . . 109.5 ?
    C11 C12 H12B . . 109.5 ?
    H12A C12 H12B . . 109.5 ?
    C11 C12 H12C . . 109.5 ?
    H12A C12 H12C . . 109.5 ?
    H12B C12 H12C . . 109.5 ?
    C21 C20 C19 . . 119.8(3) ?
    C21 C20 H20 . . 120.1 ?
    C19 C20 H20 . . 120.1 ?
    C21 C22 C23 . . 120.2(3) ?
    C21 C22 H22 . . 119.9 ?
    C23 C22 H22 . . 119.9 ?
    C22 C21 C20 . . 120.4(3) ?
    C22 C21 H21 . . 119.8 ?
    C20 C21 H21 . . 119.8 ?
    C24 O3 H3B . . 109.5 ?
    C25 C30 C29 . . 119.3(3) ?
    C25 C30 H30 . . 120.3 ?
    C29 C30 H30 . . 120.3 ?
    C28 C29 C30 . . 119.9(3) ?
    C28 C29 H29 . . 120.0 ?
    C30 C29 H29 . . 120.0 ?
    O4 C24 O3 . . 123.2(2) ?
    O4 C24 C25 . . 122.2(2) ?
    O3 C24 C25 . . 114.7(2) ?
    C26 C25 C30 . . 120.4(2) ?
    C26 C25 C24 . . 117.7(2) ?
    C30 C25 C24 . . 121.8(2) ?
    C25 C26 C27 . . 120.2(3) ?
    C25 C26 H26 . . 119.9 ?
    C27 C26 H26 . . 119.9 ?
    C28 C27 C26 . . 119.6(3) ?
    C28 C27 H27 . . 120.2 ?
    C26 C27 H27 . . 120.2 ?
    C29 C28 C27 . . 120.5(3) ?
    C29 C28 H28 . . 119.7 ?
    C27 C28 H28 . . 119.7 ?
loop_
    _geom_torsion_atom_site_label_1
    _geom_torsion_atom_site_label_2
    _geom_torsion_atom_site_label_3
    _geom_torsion_atom_site_label_4
    _geom_torsion_site_symmetry_1
    _geom_torsion_site_symmetry_2
    _geom_torsion_site_symmetry_3
    _geom_torsion_site_symmetry_4
    _geom_torsion
    _geom_torsion_publ_flag
    N2 Ni1 N3 C9 . . . . 90.62(16) ?
    N4 Ni1 N3 C9 . . . . -13.62(16) ?
    O2 Ni1 N3 C9 . . . . -112.53(16) ?
    N1 Ni1 N3 C9 . . . . 32.1(8) ?
    O1 Ni1 N3 C9 . . . . -173.10(15) ?
    N2 Ni1 N3 C6 . . . . -38.55(19) ?
    N4 Ni1 N3 C6 . . . . -142.79(19) ?
    O2 Ni1 N3 C6 . . . . 118.30(18) ?
    N1 Ni1 N3 C6 . . . . -97.1(8) ?
    O1 Ni1 N3 C6 . . . . 57.73(19) ?
    N2 Ni1 N1 C1 . . . . -11.37(16) ?
    N4 Ni1 N1 C1 . . . . 92.90(16) ?
    O2 Ni1 N1 C1 . . . . -168.10(16) ?
    N3 Ni1 N1 C1 . . . . 47.4(8) ?
    O1 Ni1 N1 C1 . . . . -107.64(16) ?
    N2 Ni1 N1 C14 . . . . -140.56(19) ?
    N4 Ni1 N1 C14 . . . . -36.29(19) ?
    O2 Ni1 N1 C14 . . . . 62.71(19) ?
    N3 Ni1 N1 C14 . . . . -81.8(8) ?
    O1 Ni1 N1 C14 . . . . 123.17(18) ?
    N2 Ni1 O1 C17 . . . . -179.64(13) ?
    N4 Ni1 O1 C17 . . . . -8.9(3) ?
    O2 Ni1 O1 C17 . . . . 2.45(13) ?
    N1 Ni1 O1 C17 . . . . -94.19(14) ?
    N3 Ni1 O1 C17 . . . . 88.43(14) ?
    N2 Ni1 O2 C17 . . . . -7.8(3) ?
    N4 Ni1 O2 C17 . . . . 173.50(14) ?
    N1 Ni1 O2 C17 . . . . 82.07(15) ?
    N3 Ni1 O2 C17 . . . . -101.50(14) ?
    O1 Ni1 O2 C17 . . . . -2.48(13) ?
    N2 Ni1 N4 C11 . . . . 129.24(18) ?
    O2 Ni1 N4 C11 . . . . -51.27(18) ?
    N1 Ni1 N4 C11 . . . . 43.46(18) ?
    N3 Ni1 N4 C11 . . . . -140.95(18) ?
    O1 Ni1 N4 C11 . . . . -41.3(3) ?
    N2 Ni1 N4 C10 . . . . -106.03(16) ?
    O2 Ni1 N4 C10 . . . . 73.46(16) ?
    N1 Ni1 N4 C10 . . . . 168.18(16) ?
    N3 Ni1 N4 C10 . . . . -16.22(16) ?
    O1 Ni1 N4 C10 . . . . 83.5(3) ?
    N4 Ni1 N2 C2 . . . . -107.64(16) ?
    O2 Ni1 N2 C2 . . . . 73.6(3) ?
    N1 Ni1 N2 C2 . . . . -18.00(16) ?
    N3 Ni1 N2 C2 . . . . 167.26(16) ?
    O1 Ni1 N2 C2 . . . . 69.01(16) ?
    N4 Ni1 N2 C3 . . . . 126.38(17) ?
    O2 Ni1 N2 C3 . . . . -52.3(3) ?
    N1 Ni1 N2 C3 . . . . -143.98(18) ?
    N3 Ni1 N2 C3 . . . . 41.29(18) ?
    O1 Ni1 N2 C3 . . . . -56.96(18) ?
    C9 N3 C6 C8 . . . . 163.9(2) ?
    Ni1 N3 C6 C8 . . . . -71.2(2) ?
    C9 N3 C6 C5 . . . . -74.3(3) ?
    Ni1 N3 C6 C5 . . . . 50.6(3) ?
    C9 N3 C6 C7 . . . . 45.2(3) ?
    Ni1 N3 C6 C7 . . . . 170.07(17) ?
    C1 N1 C14 C13 . . . . -78.2(3) ?
    Ni1 N1 C14 C13 . . . . 46.7(3) ?
    C1 N1 C14 C15 . . . . 160.4(2) ?
    Ni1 N1 C14 C15 . . . . -74.8(2) ?
    C1 N1 C14 C16 . . . . 42.7(3) ?
    Ni1 N1 C14 C16 . . . . 167.49(17) ?
    C6 N3 C9 C10 . . . . 174.9(2) ?
    Ni1 N3 C9 C10 . . . . 41.7(2) ?
    Ni1 O2 C17 O1 . . . . 4.4(2) ?
    Ni1 O2 C17 C18 . . . . -174.22(19) ?
    Ni1 O1 C17 O2 . . . . -4.2(2) ?
    Ni1 O1 C17 C18 . . . . 174.4(2) ?
    C19 C18 C17 O2 . . . . 36.7(4) ?
    C23 C18 C17 O2 . . . . -144.8(3) ?
    C19 C18 C17 O1 . . . . -141.9(2) ?
    C23 C18 C17 O1 . . . . 36.6(4) ?
    C2 N2 C3 C5 . . . . 179.6(2) ?
    Ni1 N2 C3 C5 . . . . -58.8(3) ?
    C2 N2 C3 C4 . . . . 57.9(3) ?
    Ni1 N2 C3 C4 . . . . 179.49(17) ?
    N2 C3 C5 C6 . . . . 70.1(3) ?
    C4 C3 C5 C6 . . . . -166.0(2) ?
    N3 C6 C5 C3 . . . . -64.4(3) ?
    C8 C6 C5 C3 . . . . 55.3(3) ?
    C7 C6 C5 C3 . . . . 173.8(2) ?
    C19 C18 C23 C22 . . . . -1.6(4) ?
    C17 C18 C23 C22 . . . . 179.9(3) ?
    C11 N4 C10 C9 . . . . 170.4(2) ?
    Ni1 N4 C10 C9 . . . . 44.0(2) ?
    N3 C9 C10 N4 . . . . -60.2(3) ?
    C14 N1 C1 C2 . . . . 173.4(2) ?
    Ni1 N1 C1 C2 . . . . 39.4(2) ?
    C3 N2 C2 C1 . . . . 173.9(2) ?
    Ni1 N2 C2 C1 . . . . 45.0(2) ?
    N1 C1 C2 N2 . . . . -59.7(3) ?
    N1 C14 C13 C11 . . . . -62.5(3) ?
    C15 C14 C13 C11 . . . . 57.1(3) ?
    C16 C14 C13 C11 . . . . 175.1(2) ?
    C23 C18 C19 C20 . . . . -0.4(4) ?
    C17 C18 C19 C20 . . . . 178.1(2) ?
    C10 N4 C11 C12 . . . . 51.8(3) ?
    Ni1 N4 C11 C12 . . . . 172.2(2) ?
    C10 N4 C11 C13 . . . . 174.8(2) ?
    Ni1 N4 C11 C13 . . . . -64.7(2) ?
    C14 C13 C11 N4 . . . . 74.4(3) ?
    C14 C13 C11 C12 . . . . -160.1(2) ?
    C18 C19 C20 C21 . . . . 1.1(4) ?
    C18 C23 C22 C21 . . . . 3.1(5) ?
    C23 C22 C21 C20 . . . . -2.5(5) ?
    C19 C20 C21 C22 . . . . 0.4(5) ?
    C25 C30 C29 C28 . . . . 0.2(4) ?
    C29 C30 C25 C26 . . . . 0.2(4) ?
    C29 C30 C25 C24 . . . . 178.1(3) ?
    O4 C24 C25 C26 . . . . 2.7(5) ?
    O3 C24 C25 C26 . . . . -177.2(3) ?
    O4 C24 C25 C30 . . . . -175.3(3) ?
    O3 C24 C25 C30 . . . . 4.8(4) ?
    C30 C25 C26 C27 . . . . -0.8(4) ?
    C24 C25 C26 C27 . . . . -178.8(3) ?
    C25 C26 C27 C28 . . . . 1.0(5) ?
    C30 C29 C28 C27 . . . . 0.0(5) ?
    C26 C27 C28 C29 . . . . -0.6(5) ?
loop_
    _geom_hbond_atom_site_label_D
    _geom_hbond_atom_site_label_H
    _geom_hbond_atom_site_label_A
    _geom_hbond_site_symmetry_A
    _geom_hbond_distance_DH
    _geom_hbond_distance_HA
    _geom_hbond_distance_DA
    _geom_hbond_angle_DHA
    N1 H1C O4 2_656 0.91 2.07 2.970(3) 171
    N4 H4D O6 1_655 0.91 2.13 3.001(3) 161
    O3 H3B O1 2_646 0.82 1.87 2.691(3) 174
    N3 H3C O8 . 0.91 2.22 3.108(3) 166
    N2 H2C O6 1_655 0.91 2.25 3.123(3) 160
data_global
_journal_data_validation_number     ?
_journal_date_recd_electronic     2008-10-27
_journal_date_accepted     2008-11-16
_journal_name_full     'Acta Crystallographica, Section E'
_journal_year     2008
_journal_volume     64
_journal_issue     12
_journal_page_first     m1588
_journal_page_last     m1588
_journal_paper_category     QM
_journal_coeditor_code     PV2117
_publ_contact_author_name     'Ou, Guang-Chuan'
_publ_contact_author_address
;
Department of Biology and Chemistry
Hunan University of Science and Engineering
Yongzhou
Hunan 425100
People's Republic of China
;
_publ_contact_author_email     ouguangchuan@yahoo.com.cn
_publ_contact_author_fax     '0086-746-6381164'
_publ_contact_author_phone     '0086-746-6381164'
_publ_section_title
;\
(Benzoato-\k^2^<i>O</i>,<i>O</i>')(5,5,7,12,12,14-hexamethyl-1,4,8,11-\
tetraazacyclotetradecane-\k^4^<i>N</i>,<i>N</i>',<i>N</i>'',<i>N</i>''')\
nickel(II) perchlorate benzoic acid solvate
;
loop_
    _publ_author_name
    _publ_author_address
    'Ou, Guang-Chuan'
;
Department of Biology and Chemistry
Hunan University of Science and Engineering
Yongzhou
Hunan 425100
People's Republic of China
;
    'Zhang, Min'
;
Department of Biology and Chemistry
Hunan University of Science and Engineering
Yongzhou
Hunan 425100
People's Republic of China
;
    'Yuan, Xian-You'
;
Department of Biology and Chemistry
Hunan University of Science and Engineering
Yongzhou
Hunan 425100
People's Republic of China
;
    'Dai, Yong-Qiang'
;
Department of Biology and Chemistry
Hunan University of Science and Engineering
Yongzhou
Hunan 425100
People's Republic of China
;
