# Supplementary material for: (Benzoato-κ2 O,O′)(5,5,7,12,12,14-hexa­methyl-1,4,8,11-tetra­azacyclo­tetra­decane-κ4 N,N′,N′′,N′′′)nickel(II) perchlorate benzoic acid solvate
Source: Acta Crystallogr Sect E Struct Rep Online. 2008 Nov 22;64(Pt 12):m1588. doi: 10.1107/S1600536808038051 (PMC2960142; doi:10.1107/S1600536808038051)
Supplement: Supplementary file 2 [file e-64-m1588-Isup2.hkl]

# 
# h,k,l, Fc-squared, Fo-squared, sigma(Fo-squared) and status flag 
# 
data_I
_shelx_title ' L706218m in P2(1)/c' 
_shelx_refln_list_code          4 
_shelx_F_calc_maximum      282.20 
_exptl_crystal_F_000      1456.00 
_reflns_d_resolution_high  0.7801 
 
loop_ 
 _symmetry_equiv_pos_as_xyz 
 'x, y, z' 
 '-x, y+1/2, -z+1/2' 
 '-x, -y, -z' 
 'x, -y-1/2, z-1/2' 
 
_cell_length_a     8.8035 
_cell_length_b    18.1380 
_cell_length_c    20.9665 
_cell_angle_alpha  90.000 
_cell_angle_beta   95.512 
_cell_angle_gamma  90.000 
 
_shelx_F_squared_multiplier     1.000 
 
loop_ 
 _refln_index_h 
 _refln_index_k 
 _refln_index_l 
 _refln_F_squared_calc 
 _refln_F_squared_meas 
 _refln_F_squared_sigma 
 _refln_observed_status 
   1   0   0     4477.85       -0.24      4.29 o 
   2   0   0    11465.22      235.02     18.53 o 
   3   0   0     1039.19     1068.43     42.79 o 
   4   0   0      535.32      364.18     29.35 o 
   5   0   0      128.20      130.99     27.60 o 
   6   0   0     7885.50     7864.67    212.19 o 
   7   0   0     6469.32     6363.03    186.90 o 
   8   0   0     6308.05     6041.09    186.74 o 
   9   0   0      164.95      261.66     57.34 o 
   1   1   0    21223.96    21172.48    306.58 o 
   2   1   0     9585.46    10037.20    162.44 o 
   3   1   0       68.29       25.29     20.52 o 
   4   1   0     3782.57     3945.13     79.51 o 
   5   1   0     3944.54     3874.64     83.29 o 
   6   1   0     4217.77     4115.08     91.84 o 
   7   1   0     2812.70     2671.30     73.80 o 
   8   1   0     1111.49     1124.32     51.17 o 
   9   1   0     1318.23     1406.92     59.58 o 
  10   1   0       98.10      101.56     59.01 o 
  11   1   0       75.29      -65.77     65.77 o 
   0   2   0    79634.98    76113.95   3445.88 o 
   1   2   0      307.13      306.29      7.54 o 
   2   2   0    35669.65    37922.95    464.86 o 
   3   2   0     1494.04     1460.81     51.62 o 
   4   2   0     1444.05     1474.81     45.81 o 
   5   2   0       14.92        8.06     13.64 o 
   6   2   0     1961.21     1881.13     55.47 o 
   7   2   0     5719.85     5624.69    120.75 o 
   8   2   0      214.30      236.11     34.41 o 
   9   2   0       99.13      104.38     35.30 o 
  10   2   0      757.32      783.29     59.08 o 
  11   2   0      323.19      531.91     88.68 o 
   1   3   0     2080.95     2159.09     28.88 o 
   2   3   0     8557.23     9088.65    118.56 o 
   3   3   0     1788.35     1854.85     31.63 o 
   4   3   0       70.31       48.96     11.73 o 
   5   3   0     6904.47     6637.51    104.31 o 
   6   3   0     2447.86     2428.37     53.66 o 
   7   3   0      384.13      456.95     31.24 o 
   8   3   0      183.07      166.92     34.02 o 
   9   3   0     1135.43     1169.82     62.75 o 
  10   3   0        1.14      -35.57     35.57 o 
  11   3   0        8.93       -0.70     45.23 o 
   0   4   0      210.61      241.84     19.76 o 
   1   4   0      866.20      875.32     16.24 o 
   2   4   0      713.71      825.36     22.74 o 
   3   4   0     3101.61     3112.69     45.59 o 
   4   4   0     3667.48     3558.31     61.51 o 
   5   4   0       66.08       52.57     14.85 o 
   6   4   0     2669.01     2496.43     53.97 o 
   7   4   0     1952.00     1899.91     50.57 o 
   8   4   0      870.55      883.63     49.63 o 
   9   4   0        2.89       -2.36     46.01 o 
  10   4   0      356.05      361.99     50.50 o 
  11   4   0      186.88      188.04     52.58 o 
   1   5   0       52.16       23.04      5.88 o 
   2   5   0     6401.30     6412.43     78.45 o 
   3   5   0       88.73       95.84      9.63 o 
   4   5   0      942.27      982.89     24.43 o 
   5   5   0     6005.49     6091.71    108.87 o 
   6   5   0     1873.94     1828.95     53.01 o 
   7   5   0      467.60      416.83     40.21 o 
   8   5   0      883.34      912.27     50.70 o 
   9   5   0     1028.02     1064.79     58.03 o 
  10   5   0       31.93       48.14     42.91 o 
   0   6   0       78.64       71.43     10.97 o 
   1   6   0      117.80       86.19      8.33 o 
   2   6   0      457.84      453.69     13.64 o 
   3   6   0      265.61      234.97     18.93 o 
   4   6   0      413.71      406.26     16.53 o 
   5   6   0      321.24      324.80     21.37 o 
   6   6   0      521.05      517.43     37.29 o 
   7   6   0       50.86       37.81     27.11 o 
   8   6   0      317.45      330.76     42.45 o 
   9   6   0        1.43      -16.75     34.35 o 
  10   6   0       41.52      134.12     42.73 o 
   1   7   0      148.98      115.21      9.73 o 
   2   7   0     2105.92     2370.43     37.52 o 
   3   7   0       21.61       33.49      9.10 o 
   4   7   0       56.81       41.53     14.40 o 
   5   7   0      130.71      130.58     17.73 o 
   6   7   0      439.69      423.14     40.20 o 
   7   7   0      210.22      220.08     34.68 o 
   8   7   0     2024.76     1801.54     69.87 o 
   9   7   0      129.46      110.35     38.09 o 
  10   7   0       32.76       63.51     42.86 o 
   0   8   0     1999.71     2387.66     53.73 o 
   1   8   0     4937.82     5208.82     68.78 o 
   2   8   0      896.02      926.74     22.07 o 
   3   8   0       21.11       24.85      9.37 o 
   4   8   0      335.86      416.03     17.33 o 
   5   8   0     1971.62     2094.18     54.31 o 
   6   8   0     1107.28     1057.51     51.67 o 
   7   8   0       69.33        1.67     27.97 o 
   8   8   0      851.03      835.17     50.61 o 
   9   8   0      786.67      827.38     83.51 o 
  10   8   0      686.87      878.26    182.92 o 
   1   9   0     4899.76     5288.92     71.35 o 
   2   9   0     3607.14     3800.95     55.79 o 
   3   9   0      113.54       74.66     18.72 o 
   4   9   0     1686.33     1564.81     43.99 o 
   5   9   0       13.08       -2.53     19.25 o 
   6   9   0      237.92      159.52     27.27 o 
   7   9   0       42.97       57.50     37.54 o 
   8   9   0      719.00      705.02     51.04 o 
   9   9   0      182.86      148.72     43.28 o 
  10   9   0        0.48      -16.40     45.23 o 
   0  10   0     1780.47     1906.86     51.18 o 
   1  10   0     1756.22     1853.40     35.51 o 
   2  10   0      778.06      833.91     28.93 o 
   3  10   0        4.25        1.46     15.59 o 
   4  10   0       32.34       15.81     22.07 o 
   5  10   0      425.48      419.58     32.13 o 
   6  10   0     2385.82     2241.93     62.76 o 
   7  10   0       15.51        0.40     38.02 o 
   8  10   0        0.15       26.89     33.31 o 
   9  10   0       21.36      -19.22     37.18 o 
  10  10   0        4.66       -5.03     44.00 o 
   1  11   0     3836.10     4309.02     64.37 o 
   2  11   0      834.25      776.40     23.86 o 
   3  11   0      937.25      967.80     35.35 o 
   4  11   0     2585.33     2450.88     58.91 o 
   5  11   0       72.97       20.55     22.96 o 
   6  11   0       61.99       55.42     26.51 o 
   7  11   0      849.20      869.68     68.00 o 
   8  11   0       98.80       51.45     36.52 o 
   9  11   0      137.86       74.54     42.40 o 
   0  12   0      198.31      160.27     23.51 o 
   1  12   0        2.00       -3.74     12.66 o 
   2  12   0       98.19       65.83     18.10 o 
   3  12   0       57.71       50.87     19.90 o 
   4  12   0      137.86       72.37     21.22 o 
   5  12   0       22.19       28.79     22.33 o 
   6  12   0      220.40      150.58     30.81 o 
   7  12   0      378.59      413.57    113.41 o 
   8  12   0       12.26       29.80     38.32 o 
   9  12   0       83.44       49.33     41.93 o 
   1  13   0      168.48      117.03     32.46 o 
   2  13   0     1781.44     1880.10     49.45 o 
   3  13   0       80.63       57.55     20.82 o 
   4  13   0     1472.60     1470.39     48.39 o 
   5  13   0      766.35      732.74     37.39 o 
   6  13   0      582.03      524.03     41.77 o 
   7  13   0       19.69       40.60     38.89 o 
   8  13   0       36.88       13.20     41.87 o 
   9  13   0      206.90      243.01     53.29 o 
   0  14   0      223.38      212.62     28.22 o 
   1  14   0       96.56       70.57     20.21 o 
   2  14   0      137.49      126.12     43.82 o 
   3  14   0       77.16       79.13     31.42 o 
   4  14   0      100.44      122.35     26.21 o 
   5  14   0      489.48      538.44     41.04 o 
   6  14   0       18.21       35.51     30.88 o 
   7  14   0      199.44      150.40     42.87 o 
   8  14   0      146.05      106.63     44.10 o 
   1  15   0       10.05      -13.52     19.11 o 
   2  15   0     1995.51     1996.90     54.95 o 
   3  15   0      724.72      704.36     36.12 o 
   4  15   0     1791.03     1677.66     54.26 o 
   5  15   0       57.95       33.92     28.60 o 
   6  15   0      159.45      120.27     33.51 o 
   7  15   0       29.57      -12.32     39.68 o 
   8  15   0       88.54       98.12     44.66 o 
   0  16   0        3.40       12.96     32.85 o 
   1  16   0     1271.64     1281.06     45.11 o 
   2  16   0      523.41      556.94     42.00 o 
   3  16   0      895.38      872.08     41.64 o 
   4  16   0      119.85       93.02     60.39 o 
   5  16   0      211.00       98.07     41.63 o 
   6  16   0      151.60      119.06     35.25 o 
   7  16   0      758.70      740.52     62.71 o 
   8  16   0      355.31      408.53     86.21 o 
   1  17   0      128.44       77.18     31.33 o 
   2  17   0       74.00       45.41     35.47 o 
   3  17   0      390.91      382.39     37.63 o 
   4  17   0     1075.86     1058.77     47.26 o 
   5  17   0     1120.57     1160.65     53.02 o 
   6  17   0      417.71      537.97     79.32 o 
   7  17   0      124.05       80.22     40.54 o 
   0  18   0      131.57       74.92     46.61 o 
   1  18   0      971.63      965.23     51.42 o 
   2  18   0       85.91       45.45     32.55 o 
   3  18   0      263.48      292.36     38.77 o 
   4  18   0        8.33        0.12     49.33 o 
   5  18   0        0.18      -22.17     34.03 o 
   6  18   0      405.33      494.36     50.78 o 
   7  18   0       49.20       60.45     43.23 o 
   1  19   0     1716.03     1742.67     70.84 o 
   2  19   0        6.09        7.91     39.89 o 
   3  19   0       85.35       74.26     33.84 o 
   4  19   0      206.28      205.68     38.53 o 
   5  19   0      174.53      194.61     41.49 o 
   6  19   0      897.48     1046.13     71.06 o 
   0  20   0      643.29      741.40     85.10 o 
   1  20   0     1030.41     1008.35     58.33 o 
   2  20   0      112.70      102.08     41.55 o 
   3  20   0      533.74      454.91     54.61 o 
   4  20   0      235.85      218.78     41.28 o 
   5  20   0      137.01       99.02     42.80 o 
   1  21   0      532.10      587.56     91.02 o 
   2  21   0       30.56       66.35     41.67 o 
   3  21   0      431.69      519.27    132.74 o 
   4  21   0      531.02      554.07     61.83 o 
   0  22   0      176.60      139.90     65.38 o 
   1  22   0      484.02      442.83     56.67 o 
   2  22   0        4.48      -44.12     44.12 o 
   3  22   0      180.15      103.59     51.92 o 
   1  23   0      223.64      239.16     56.58 o 
 -11   1   1        4.34      -40.40     68.16 o 
 -10   1   1        0.14      -53.92     53.92 o 
  -9   1   1       10.16       -1.11     42.71 o 
  -8   1   1       99.37      118.48     37.78 o 
  -7   1   1      244.18      305.03     32.28 o 
  -6   1   1       60.97       44.64     19.75 o 
  -5   1   1     1081.54     1135.95     39.84 o 
  -4   1   1       15.44        8.46     12.08 o 
  -3   1   1     2454.16     2791.97     60.36 o 
  -2   1   1    11708.38    12368.78    420.49 o 
  -1   1   1     5276.49     5610.70    253.15 o 
   0   1   1      303.75       88.84     28.47 o 
   1   1   1     3436.71     3744.57     40.28 o 
   2   1   1     1397.78     1478.82     33.12 o 
   3   1   1       25.19        1.13      9.50 o 
   4   1   1       21.97        3.56     11.44 o 
   5   1   1      916.26      920.24     35.22 o 
   6   1   1      612.41      635.47     34.17 o 
   7   1   1      942.70      861.89     45.37 o 
   8   1   1      406.27      478.04     42.42 o 
   9   1   1      262.04      345.98     40.24 o 
  10   1   1       34.65       29.35     51.93 o 
  11   1   1       89.01      118.90     74.20 o 
 -11   2   1        2.88      -60.52     71.66 o 
 -10   2   1     1047.67     1022.54     60.20 o 
  -9   2   1       19.85       23.14     33.96 o 
  -8   2   1       92.74      106.31     34.40 o 
  -7   2   1      517.35      545.72     36.91 o 
  -6   2   1      365.39      394.82     31.74 o 
  -5   2   1        3.96       -7.60     18.93 o 
  -4   2   1      289.44      205.06     42.43 o 
  -3   2   1     1623.82     1876.59     35.70 o 
  -2   2   1     7172.48     7270.48    106.55 o 
  -1   2   1     4630.76     5214.42    131.03 o 
   0   2   1     7045.69     7843.58     87.71 o 
   1   2   1     2246.85     2616.96     30.31 o 
   2   2   1    17007.16    18376.67    234.97 o 
   3   2   1      252.85      168.04     15.21 o 
   4   2   1      338.36      244.00     46.88 o 
   5   2   1      221.92      251.72     40.96 o 
   6   2   1     1283.56     1279.50     44.99 o 
   7   2   1        3.86       43.13     23.17 o 
   8   2   1      150.21      159.82     30.76 o 
   9   2   1      147.47      141.65     51.78 o 
  10   2   1       32.77       93.04     41.46 o 
  11   2   1      271.08      354.55     80.88 o 
 -11   3   1        4.54       -3.74     67.92 o 
 -10   3   1      236.99      223.69     47.34 o 
  -9   3   1       21.84      -23.10     36.54 o 
  -8   3   1       70.89       52.71     30.62 o 
  -7   3   1      501.66      524.63     29.55 o 
  -6   3   1     1118.84     1005.10     33.51 o 
  -5   3   1        1.74        1.29     12.55 o 
  -4   3   1      281.30      284.28     23.95 o 
  -3   3   1     1394.83     1621.88     28.43 o 
  -2   3   1      172.73      189.20      8.72 o 
  -1   3   1      327.02      309.33     13.66 o 
   0   3   1     4679.78     4985.50     51.78 o 
   1   3   1    42471.90    44755.86    488.98 o 
   2   3   1      266.49      278.53     14.37 o 
   3   3   1       65.04       64.99     14.20 o 
   4   3   1     1121.28     1148.67     42.11 o 
   5   3   1     1479.77     1439.97     52.45 o 
   6   3   1     1267.63     1272.26     45.62 o 
   7   3   1      562.58      542.02     73.25 o 
   8   3   1      842.65      743.62     35.46 o 
   9   3   1       10.25       -8.50     32.12 o 
  10   3   1       69.40       40.58    105.38 o 
  11   3   1       39.45      -32.82     58.81 o 
 -11   4   1       56.84       63.90     47.72 o 
 -10   4   1      562.27      574.02     57.73 o 
  -9   4   1       18.15        2.99     32.64 o 
  -8   4   1      384.02      380.77     41.70 o 
  -7   4   1      456.04      493.83     29.32 o 
  -6   4   1       51.61       30.81     20.39 o 
  -5   4   1     3243.45     3183.97     59.95 o 
  -4   4   1      622.46      547.94     20.39 o 
  -3   4   1     1964.64     2013.03     32.86 o 
  -2   4   1     4158.13     4153.01     46.46 o 
  -1   4   1     3053.04     3218.00     49.11 o 
   0   4   1        4.63       -2.10      3.92 o 
   1   4   1     3653.58     3812.74     48.34 o 
   2   4   1      124.06      172.37      9.45 o 
   3   4   1       94.60       59.01     14.36 o 
   4   4   1     1048.56     1042.15     28.59 o 
   5   4   1      919.10      967.25     29.86 o 
   6   4   1     1524.85     1520.34     41.45 o 
   7   4   1      323.09      324.40     33.35 o 
   8   4   1      320.66      340.58     40.50 o 
   9   4   1      172.97      171.80     38.88 o 
  10   4   1       63.39       32.35     40.26 o 
  11   4   1      503.02      591.57     97.07 o 
 -11   5   1       62.31       -4.37     65.38 o 
 -10   5   1      217.58      279.70     48.47 o 
  -9   5   1      253.83      237.65     43.19 o 
  -8   5   1      769.75      649.75     43.66 o 
  -7   5   1      112.35      104.66     38.57 o 
  -6   5   1     2067.42     2037.83     48.54 o 
  -5   5   1     4785.54     4766.24     79.99 o 
  -4   5   1      114.88      111.41     21.85 o 
  -3   5   1        5.32        2.53      6.42 o 
  -2   5   1     2707.12     2744.89     38.61 o 
  -1   5   1     6798.21     6937.25     72.74 o 
   0   5   1      371.33      441.18     12.54 o 
   1   5   1     8866.00     9244.16     94.93 o 
   2   5   1     3788.37     3755.03     50.93 o 
   3   5   1      269.32      227.88     14.01 o 
   4   5   1      284.41      247.52     15.52 o 
   5   5   1      715.97      774.59     31.80 o 
   6   5   1     7597.52     7510.83    119.20 o 
   7   5   1       13.31        3.61     23.68 o 
   8   5   1      514.00      529.90     47.80 o 
   9   5   1      209.69      284.81     44.06 o 
  10   5   1      114.39      172.58     43.08 o 
 -10   6   1      329.82      409.12     54.52 o 
  -9   6   1       46.34       72.96     34.04 o 
  -8   6   1     1498.99     1466.28     62.17 o 
  -7   6   1      517.18      566.87     48.31 o 
  -6   6   1     2569.99     2631.45     76.35 o 
  -5   6   1     2728.18     2774.26     54.29 o 
  -4   6   1     2890.44     3201.31     49.65 o 
  -3   6   1     5173.07     5323.99     60.49 o 
  -2   6   1     1150.16     1292.12     27.00 o 
  -1   6   1     1216.14     1239.92     22.45 o 
   0   6   1     5669.04     5845.01     71.72 o 
   1   6   1      850.24      709.21     13.53 o 
   2   6   1        4.60        5.35      6.70 o 
   3   6   1      448.95      390.99     15.05 o 
   4   6   1     8034.41     8006.27    103.50 o 
   5   6   1      731.62      709.20     26.14 o 
   6   6   1      340.95      369.67     28.08 o 
   7   6   1      185.03      114.99     29.79 o 
   8   6   1      763.81      731.54     48.16 o 
   9   6   1       10.97        0.93     36.10 o 
  10   6   1       86.67       49.28     43.45 o 
 -10   7   1      621.08      809.42     67.79 o 
  -9   7   1       12.48        2.86     35.16 o 
  -8   7   1      867.73      783.68     49.84 o 
  -7   7   1      412.74      388.18     43.81 o 
  -6   7   1     1030.97     1040.33     49.45 o 
  -5   7   1     1960.21     2060.33     52.02 o 
  -4   7   1      907.08      910.48     18.13 o 
  -3   7   1     3302.46     3120.12     46.42 o 
  -2   7   1        8.33       10.71      7.04 o 
  -1   7   1     7479.70     7900.50     95.42 o 
   0   7   1     4650.15     5301.72     67.74 o 
   1   7   1      978.78     1004.14     21.72 o 
   2   7   1     4186.77     4460.12     60.88 o 
   3   7   1       78.55       83.17     15.45 o 
   4   7   1      801.09      800.18     23.15 o 
   5   7   1      413.13      399.50     20.82 o 
   6   7   1     5445.78     5379.88    120.82 o 
   7   7   1        2.98       -9.84     26.67 o 
   8   7   1       30.52       51.30     34.19 o 
   9   7   1      392.01      427.07     51.82 o 
  10   7   1      705.46      845.46     69.23 o 
 -10   8   1      125.67      143.43     45.90 o 
  -9   8   1      353.33      397.77     50.26 o 
  -8   8   1     1111.61     1072.25     56.11 o 
  -7   8   1       11.20       12.10     29.54 o 
  -6   8   1     2317.25     2390.46     75.32 o 
  -5   8   1      987.67      980.24     36.81 o 
  -4   8   1     1701.01     1469.99     41.45 o 
  -3   8   1     2289.95     2079.81     38.50 o 
  -2   8   1      336.59      403.86     15.03 o 
  -1   8   1     6021.66     6301.39     80.08 o 
   0   8   1      319.11      468.16     15.87 o 
   1   8   1     8674.93     9160.05    110.85 o 
   2   8   1     4910.15     5559.84     74.17 o 
   3   8   1       86.16       80.66     16.12 o 
   4   8   1     8042.72     8197.71    106.94 o 
   5   8   1      455.83      451.31     31.02 o 
   6   8   1      906.45      980.07     64.66 o 
   7   8   1       87.18       45.35     32.25 o 
   8   8   1     1328.90     1314.33     60.63 o 
   9   8   1      208.01      178.50     44.17 o 
  10   8   1        7.38       33.77     44.48 o 
 -10   9   1      654.42      765.11     68.79 o 
  -9   9   1        0.10       19.34     38.53 o 
  -8   9   1      575.97      612.83     58.02 o 
  -7   9   1     1957.82     1904.42     99.77 o 
  -6   9   1      653.89      672.36     37.51 o 
  -5   9   1     1025.42     1068.82     39.69 o 
  -4   9   1      995.31      993.53     39.91 o 
  -3   9   1     3676.03     3668.84     54.77 o 
  -2   9   1      118.38       98.55     11.56 o 
  -1   9   1     9704.71    10439.49    125.44 o 
   0   9   1     4830.07     4844.21     66.34 o 
   1   9   1      151.23      144.96     12.77 o 
   2   9   1     1455.57     1438.54     32.62 o 
   3   9   1     1863.84     1739.57     34.47 o 
   4   9   1      467.80      443.78     30.61 o 
   5   9   1       52.65       57.39     21.91 o 
   6   9   1     2182.34     2168.51     72.52 o 
   7   9   1     1060.68      964.11     50.65 o 
   8   9   1       93.93       91.05     36.82 o 
   9   9   1     1452.69     1504.63     99.26 o 
  10   9   1      196.21      288.25     52.05 o 
 -10  10   1       47.72       43.51     44.68 o 
  -9  10   1      987.32      907.04     59.71 o 
  -8  10   1      492.69      611.56     54.70 o 
  -7  10   1       65.94       50.19     36.86 o 
  -6  10   1      666.32      653.53     52.60 o 
  -5  10   1       91.96       60.18     22.07 o 
  -4  10   1      788.08      801.63     33.19 o 
  -3  10   1     3262.64     3222.57     87.90 o 
  -2  10   1     5808.79     5989.04     80.70 o 
  -1  10   1      775.08      634.51     20.58 o 
   0  10   1     7996.44     8564.53    107.70 o 
   1  10   1     5012.80     4708.41     67.07 o 
   2  10   1     3453.87     3519.43     55.08 o 
   3  10   1       92.89       81.78     13.43 o 
   4  10   1     2155.79     2100.28     90.69 o 
   5  10   1     2525.59     2424.38     62.27 o 
   6  10   1      596.84      626.66     59.04 o 
   7  10   1     1201.85     1049.31     53.65 o 
   8  10   1      923.07      883.69     84.38 o 
   9  10   1       46.02       -1.14     45.13 o 
  10  10   1      535.38      539.26     73.25 o 
  -9  11   1      139.57       42.82     43.83 o 
  -8  11   1      450.82      487.13     69.27 o 
  -7  11   1     3882.27     3769.62    107.62 o 
  -6  11   1      347.19      362.56     36.26 o 
  -5  11   1       43.51       39.56     22.13 o 
  -4  11   1     3218.89     3254.31     70.28 o 
  -3  11   1     3835.84     3961.84     76.32 o 
  -2  11   1      306.80      295.07     18.62 o 
  -1  11   1     5463.08     5725.92     79.42 o 
   0  11   1     6748.13     6930.67     92.29 o 
   1  11   1      183.55      178.51     16.15 o 
   2  11   1      397.71      385.91     19.70 o 
   3  11   1     5043.60     5083.97     90.79 o 
   4  11   1       52.83        3.26     19.53 o 
   5  11   1      888.57      880.16     38.61 o 
   6  11   1      944.75      977.81     44.41 o 
   7  11   1      868.88      915.26     52.74 o 
   8  11   1      158.50       93.89     37.74 o 
   9  11   1      117.97      182.08     48.04 o 
  -9  12   1      319.73      373.88     53.33 o 
  -8  12   1      571.92      683.74     68.56 o 
  -7  12   1      135.54      113.68     32.62 o 
  -6  12   1     2090.69     1971.61     60.75 o 
  -5  12   1      769.77      780.62     38.06 o 
  -4  12   1      149.17       73.18     21.64 o 
  -3  12   1     1050.29     1016.71     36.85 o 
  -2  12   1     3409.33     3522.34     69.75 o 
  -1  12   1     2661.61     2746.08     48.61 o 
   0  12   1     4082.74     4206.24     64.79 o 
   1  12   1     4764.62     4838.82     72.18 o 
   2  12   1     1560.16     1544.12     35.49 o 
   3  12   1       17.69       20.58     18.80 o 
   4  12   1     1045.54     1045.98     40.17 o 
   5  12   1     3893.05     3768.60     82.88 o 
   6  12   1      224.52      213.40     31.77 o 
   7  12   1      799.16      874.90     49.05 o 
   8  12   1      163.72      167.32     42.37 o 
   9  12   1      193.16      163.60     69.27 o 
  -9  13   1        1.18      -24.26     44.88 o 
  -8  13   1      106.54       39.05     51.78 o 
  -7  13   1     3227.83     3271.73     85.44 o 
  -6  13   1       98.33       43.34     29.36 o 
  -5  13   1      127.56      111.28     27.34 o 
  -4  13   1     3562.58     3581.33     77.82 o 
  -3  13   1     1190.85     1148.47     40.90 o 
  -2  13   1      710.37      736.73     32.75 o 
  -1  13   1     3017.25     2930.66     62.48 o 
   0  13   1     7946.25     8117.92    121.34 o 
   1  13   1        5.07       -3.50     14.23 o 
   2  13   1      482.25      551.36     29.10 o 
   3  13   1     2109.74     2175.33     56.30 o 
   4  13   1      103.54       44.93     24.80 o 
   5  13   1     2689.31     2776.83     71.25 o 
   6  13   1     1622.52     1606.92     57.00 o 
   7  13   1     1648.34     1589.12     58.91 o 
   8  13   1       61.48      120.13     42.59 o 
   9  13   1       22.17       12.41     44.41 o 
  -8  14   1      253.07      229.34     46.02 o 
  -7  14   1        3.70       -7.15     31.95 o 
  -6  14   1     3658.97     3708.18     89.26 o 
  -5  14   1      938.69      927.90     43.50 o 
  -4  14   1       45.19       15.89     23.63 o 
  -3  14   1       22.92      -13.08     20.63 o 
  -2  14   1     1996.26     1883.19     51.61 o 
  -1  14   1      360.58      362.69     39.71 o 
   0  14   1     1048.05     1151.63     32.86 o 
   1  14   1      645.43      676.91     32.00 o 
   2  14   1      496.06      543.82     32.50 o 
   3  14   1      634.65      564.30     80.40 o 
   4  14   1      658.03      702.98     38.63 o 
   5  14   1     3620.79     3546.13     83.67 o 
   6  14   1       59.73       41.45     30.26 o 
   7  14   1      691.01      790.38     89.02 o 
   8  14   1       64.20       59.02     63.98 o 
  -8  15   1        3.73        1.42     43.91 o 
  -7  15   1     1531.78     1653.94     64.07 o 
  -6  15   1      281.76      282.04     39.04 o 
  -5  15   1      844.64      882.96     46.01 o 
  -4  15   1     2088.76     1908.19     57.83 o 
  -3  15   1     1032.32      914.62     39.91 o 
  -2  15   1      190.47      125.55     30.77 o 
  -1  15   1     1765.34     1670.52     48.80 o 
   0  15   1     6961.36     7337.89    162.39 o 
   1  15   1        5.47       12.19     19.50 o 
   2  15   1      327.73      306.06     34.09 o 
   3  15   1       15.15       -7.76     22.32 o 
   4  15   1       39.54       24.83     24.08 o 
   5  15   1      930.42      925.95     44.88 o 
   6  15   1     1135.22     1140.18     61.33 o 
   7  15   1      859.87      846.79     51.50 o 
   8  15   1       85.51       70.73     46.01 o 
  -8  16   1      177.09      170.07     48.86 o 
  -7  16   1        0.17       -9.02     37.97 o 
  -6  16   1     1158.72     1128.80     52.67 o 
  -5  16   1      595.09      725.48     64.02 o 
  -4  16   1      187.89      138.84     30.12 o 
  -3  16   1      263.83      182.07     30.16 o 
  -2  16   1     1304.77     1416.75     47.16 o 
  -1  16   1       84.48       96.20     29.89 o 
   0  16   1       51.85      141.64     29.94 o 
   1  16   1      467.26      551.10     35.03 o 
   2  16   1     1522.73     1531.56     49.99 o 
   3  16   1      626.43      709.05     54.59 o 
   4  16   1       71.59       44.44     27.52 o 
   5  16   1     1517.40     1622.57     59.01 o 
   6  16   1       13.22      -18.17     44.46 o 
   7  16   1      128.72       95.32     37.64 o 
   8  16   1        4.99      -10.21     44.94 o 
  -7  17   1      185.65      153.42     43.97 o 
  -6  17   1       58.02       76.30     37.35 o 
  -5  17   1        5.57       -1.73     29.54 o 
  -4  17   1      398.96      472.72     40.72 o 
  -3  17   1       37.11       -9.99     26.33 o 
  -2  17   1       49.40       -4.07     23.47 o 
  -1  17   1     3133.13     3011.30     87.26 o 
   0  17   1     3520.06     3421.97     93.43 o 
   1  17   1        0.28        9.99     27.70 o 
   2  17   1        9.37      -17.91     23.52 o 
   3  17   1       19.55       -1.44     24.67 o 
   4  17   1      258.73      240.09     51.10 o 
   5  17   1      117.43       72.23     35.05 o 
   6  17   1      464.74      419.45     63.32 o 
   7  17   1      512.09      563.17     75.68 o 
  -7  18   1      461.25      537.40     96.11 o 
  -6  18   1      257.82      245.24     44.42 o 
  -5  18   1     1272.42     1269.42     55.74 o 
  -4  18   1      111.09       51.18     32.86 o 
  -3  18   1      186.79      150.72     32.12 o 
  -2  18   1     2072.71     2125.88     62.78 o 
  -1  18   1       16.80       -5.01     30.76 o 
   0  18   1      682.74      685.95     49.49 o 
   1  18   1     1842.87     1856.45     70.11 o 
   2  18   1      471.59      513.47    111.58 o 
   3  18   1      439.84      414.49     40.35 o 
   4  18   1      237.85      225.40     37.44 o 
   5  18   1      397.21      436.44     75.28 o 
   6  18   1        3.09      -16.63     36.91 o 
   7  18   1       91.70       62.13     59.01 o 
  -6  19   1       47.14      106.10     43.22 o 
  -5  19   1        4.60       27.55     37.90 o 
  -4  19   1      438.74      520.51     47.67 o 
  -3  19   1      164.08      134.39     35.46 o 
  -2  19   1        0.50      -26.94     40.88 o 
  -1  19   1      156.90      116.16     43.50 o 
   0  19   1     1703.60     1727.84     70.00 o 
   1  19   1      370.86      274.98     43.71 o 
   2  19   1      401.83      337.68     56.03 o 
   3  19   1      307.63      251.06     44.63 o 
   4  19   1      321.35      285.72     40.17 o 
   5  19   1      159.66      122.78    103.47 o 
   6  19   1      158.91      160.81     43.96 o 
  -5  20   1      151.39      121.95     43.40 o 
  -4  20   1       28.27       16.05     44.58 o 
  -3  20   1       26.56      -10.96     39.05 o 
  -2  20   1      358.85      282.05     46.39 o 
  -1  20   1       23.98      -13.35     36.98 o 
   0  20   1       38.39       59.46     37.40 o 
   1  20   1      571.68      616.38    148.05 o 
   2  20   1      146.54       23.38     38.33 o 
   3  20   1        0.31      -15.88     40.68 o 
   4  20   1      390.84      418.02     48.92 o 
   5  20   1      777.82      922.44     60.22 o 
  -4  21   1       58.82       28.49     46.27 o 
  -3  21   1      487.46      492.48     60.80 o 
  -2  21   1       84.70       41.07     98.42 o 
  -1  21   1       64.43       60.41     43.23 o 
   0  21   1        1.98      -11.76     39.72 o 
   1  21   1      138.58       65.39     41.56 o 
   2  21   1       12.78       38.31     42.57 o 
   3  21   1      160.33       54.64     43.39 o 
   4  21   1      267.23      204.42     82.04 o 
  -3  22   1       84.16       66.46     49.94 o 
  -2  22   1        0.65       14.04     72.85 o 
  -1  22   1       57.99       -6.83     42.73 o 
   0  22   1       10.36      -20.77     43.59 o 
   1  22   1       14.13        9.69     43.36 o 
   2  22   1        0.92       -8.93     44.65 o 
   3  22   1        0.86      -44.00     72.06 o 
  -1  23   1        5.15       14.83     47.96 o 
   0  23   1      246.61      209.20     55.13 o 
   1  23   1        0.19      -19.56     48.48 o 
 -11   0   2     1728.62     2249.32    130.59 o 
  -9   0   2      419.75      455.48     64.42 o 
  -8   0   2      184.25      303.57     49.71 o 
  -7   0   2     4654.62     4724.67    150.08 o 
  -6   0   2     1970.86     1844.66     78.10 o 
  -5   0   2     1085.56      108.80     26.17 o 
  -4   0   2    14261.70     6317.22    166.94 o 
  -3   0   2    23201.27    19320.93    435.12 o 
  -2   0   2    48900.27    50781.13   1094.92 o 
  -1   0   2    18071.30    16336.52   2470.38 o 
   0   0   2    32269.23    29038.97    570.44 o 
   1   0   2     4472.17     4932.97     82.98 o 
   2   0   2    29906.62    32387.39    749.11 o 
   3   0   2     2985.18     2801.59     82.87 o 
   4   0   2      929.46     1002.26     46.53 o 
   5   0   2     6257.44     6122.61    167.89 o 
   6   0   2     8823.37     9576.28    251.08 o 
   7   0   2     1174.91     1212.23     68.80 o 
   8   0   2     1293.28     1327.15     77.46 o 
   9   0   2       64.94       49.63     44.06 o 
  10   0   2      269.55      271.76     59.81 o 
 -11   1   2      109.08      224.36     76.43 o 
 -10   1   2      448.46      451.98     81.52 o 
  -9   1   2     3094.49     3310.52    133.61 o 
  -8   1   2     1817.25     1688.08     60.10 o 
  -7   1   2       38.65       35.99     23.38 o 
  -6   1   2     4691.42     4580.95    100.68 o 
  -5   1   2      234.79      185.87     44.50 o 
  -4   1   2        1.67       19.84     13.68 o 
  -3   1   2     6627.65     7392.09    128.94 o 
  -2   1   2    53351.39    54774.91    834.56 o 
  -1   1   2      577.05      850.90     11.80 o 
   0   1   2    20500.01    21314.12    265.88 o 
   1   1   2    25964.76    28086.26    270.52 o 
   2   1   2     2022.38     2266.84     33.11 o 
   3   1   2     2782.22     2635.74     55.96 o 
   4   1   2     4333.88     4601.03     90.82 o 
   5   1   2     4537.99     4512.52     94.47 o 
   6   1   2     1372.77     1357.88     48.02 o 
   7   1   2     2541.63     2455.78     70.70 o 
   8   1   2      793.31      850.32     49.31 o 
   9   1   2      135.88      136.19     35.53 o 
  10   1   2     1422.41     1335.10     93.29 o 
  11   1   2      378.86      322.90     88.04 o 
 -11   2   2     1152.74     1204.27    100.53 o 
 -10   2   2       53.23       57.52     65.57 o 
  -9   2   2        0.31       17.99     31.66 o 
  -8   2   2      396.35      463.31     44.38 o 
  -7   2   2     2524.64     2300.51     66.04 o 
  -6   2   2     1161.26     1245.97     46.28 o 
  -5   2   2      116.60       89.27     18.84 o 
  -4   2   2     5046.60     4725.36     92.58 o 
  -3   2   2        6.62        0.07      8.20 o 
  -2   2   2    11362.76    12527.88    140.41 o 
  -1   2   2    47210.98    48477.46    569.09 o 
   0   2   2    45032.97    46610.06    444.68 o 
   1   2   2    19987.39    21471.40    189.80 o 
   2   2   2     5313.16     5624.26     62.04 o 
   3   2   2      241.74      166.08     15.61 o 
   4   2   2        0.32       -9.13     14.36 o 
   5   2   2     4719.82     4653.32     96.59 o 
   6   2   2     8927.52     8847.49    165.98 o 
   7   2   2     1054.25     1082.89     45.76 o 
   8   2   2        4.01      -18.21     25.55 o 
   9   2   2       85.45       31.10     46.29 o 
  10   2   2      837.80      849.59     58.23 o 
  11   2   2        4.88      -38.65     69.35 o 
 -11   3   2        1.82       26.33     69.43 o 
 -10   3   2      485.54      632.77     58.76 o 
  -9   3   2     1967.08     1951.62     87.49 o 
  -8   3   2       68.58       37.02     28.37 o 
  -7   3   2      998.67      841.91     39.79 o 
  -6   3   2     2466.39     2309.38     52.51 o 
  -5   3   2       48.90       79.30     14.79 o 
  -4   3   2     1608.28     1669.53     36.30 o 
  -3   3   2      372.62      394.69     15.01 o 
  -2   3   2    11707.72    12326.57    136.40 o 
  -1   3   2     2286.35     2491.62     32.54 o 
   0   3   2       96.06      105.08      6.82 o 
   1   3   2       82.06       57.41      4.64 o 
   2   3   2    14006.00    15108.50    138.25 o 
   3   3   2       21.07       -0.07      8.69 o 
   4   3   2     2013.45     2070.98     51.00 o 
   5   3   2     4424.68     4377.00     92.00 o 
   6   3   2      660.98      627.37     46.88 o 
   7   3   2      483.41      543.84     41.24 o 
   8   3   2      580.55      622.80     40.71 o 
   9   3   2      543.97      722.31     76.35 o 
  10   3   2      683.82      817.03     66.60 o 
  11   3   2      116.18      233.52     67.80 o 
 -11   4   2      208.10      263.63     54.58 o 
 -10   4   2       29.41       31.55     39.89 o 
  -9   4   2      645.07      628.23     93.97 o 
  -8   4   2     3140.65     3145.17     90.05 o 
  -7   4   2      835.71      794.26     44.89 o 
  -6   4   2      666.59      685.74     28.95 o 
  -5   4   2     1424.55     1316.91     35.14 o 
  -4   4   2    24085.22    24777.25    319.72 o 
  -3   4   2      277.02      304.10     13.26 o 
  -2   4   2     1681.10     1677.51     37.56 o 
  -1   4   2     2440.61     2540.46     39.36 o 
   0   4   2      467.34      543.94     16.33 o 
   1   4   2      889.92      861.14     13.52 o 
   2   4   2     6325.95     6837.89     73.66 o 
   3   4   2      184.20      153.33     16.11 o 
   4   4   2     4443.69     4748.68     76.69 o 
   5   4   2     2878.69     2880.16     56.73 o 
   6   4   2     5135.81     5094.63     89.69 o 
   7   4   2      548.29      556.88     29.24 o 
   8   4   2        1.36      -18.37     27.59 o 
   9   4   2      299.35      286.46     44.92 o 
  10   4   2      332.54      440.18     63.94 o 
 -11   5   2        0.08      -48.79     48.79 o 
 -10   5   2       95.71       67.93     40.77 o 
  -9   5   2      562.58      661.29     75.75 o 
  -8   5   2       74.67       90.69     31.29 o 
  -7   5   2     1341.72     1253.97     55.48 o 
  -6   5   2     2402.81     2420.68     52.93 o 
  -5   5   2      947.52      976.82     29.44 o 
  -4   5   2       48.91       46.74      9.89 o 
  -3   5   2     1461.83     1335.23     59.33 o 
  -2   5   2     8304.55     8605.59    141.93 o 
  -1   5   2     9471.61    10329.67    117.26 o 
   0   5   2     5951.71     6385.22     67.96 o 
   1   5   2     2231.90     2362.41     27.60 o 
   2   5   2     1530.19     1634.41     23.81 o 
   3   5   2     1790.10     1744.96     31.92 o 
   4   5   2     1934.34     1788.53     34.87 o 
   5   5   2     1533.47     1484.51     38.22 o 
   6   5   2      428.23      481.88     36.67 o 
   7   5   2      103.34      111.89     22.12 o 
   8   5   2      144.49      123.15     32.85 o 
   9   5   2        5.51      -23.66     34.38 o 
  10   5   2        3.72       16.35     40.90 o 
 -10   6   2      205.10      309.22     51.05 o 
  -9   6   2       99.37       70.88     35.85 o 
  -8   6   2     1123.00     1119.73     74.28 o 
  -7   6   2     1262.74     1243.76     56.21 o 
  -6   6   2      106.61      104.96     27.54 o 
  -5   6   2     2722.00     2463.64     49.06 o 
  -4   6   2     1314.98     1276.22     22.53 o 
  -3   6   2      386.94      366.05     12.84 o 
  -2   6   2       13.80        4.63      5.91 o 
  -1   6   2     2250.42     2224.38     28.82 o 
   0   6   2     1810.45     1897.08     33.87 o 
   1   6   2     2212.50     2283.37     29.98 o 
   2   6   2     1017.75     1011.76     17.65 o 
   3   6   2     2209.42     2308.02     51.00 o 
   4   6   2       22.62        6.90     11.09 o 
   5   6   2      364.97      414.12     22.87 o 
   6   6   2     1154.47     1016.66     35.47 o 
   7   6   2      301.06      388.76     74.20 o 
   8   6   2        0.86      -11.84     29.20 o 
   9   6   2     2376.36     2562.87    120.05 o 
  10   6   2       74.46       96.93     44.40 o 
 -10   7   2      251.05      310.80     51.79 o 
  -9   7   2      215.53      272.32     70.82 o 
  -8   7   2      651.92      572.39     58.06 o 
  -7   7   2      843.64      877.75     48.12 o 
  -6   7   2      126.56      148.50     32.09 o 
  -5   7   2       87.28       41.93     18.47 o 
  -4   7   2      648.11      677.79     15.20 o 
  -3   7   2       10.52       24.18     11.98 o 
  -2   7   2     2177.73     2191.36     34.07 o 
  -1   7   2     2047.14     2466.94     32.50 o 
   0   7   2     4729.52     5391.36     68.80 o 
   1   7   2      673.89      734.23     15.19 o 
   2   7   2     2191.49     2338.90     38.40 o 
   3   7   2      992.37     1111.58     25.43 o 
   4   7   2     3717.10     3496.62     61.95 o 
   5   7   2      495.91      548.01     22.31 o 
   6   7   2      822.54      821.58     44.11 o 
   7   7   2        4.08      -26.96     26.96 o 
   8   7   2      733.53      794.85     56.87 o 
   9   7   2       15.36       63.94     38.92 o 
  10   7   2       47.21       93.38     45.41 o 
 -10   8   2       56.22      106.06     60.01 o 
  -9   8   2       20.59       18.40     36.45 o 
  -8   8   2        1.81       -3.41     33.53 o 
  -7   8   2       75.04       75.34     32.02 o 
  -6   8   2     1386.92     1324.48     70.47 o 
  -5   8   2      439.04      366.41     29.06 o 
  -4   8   2      199.58      152.81     19.70 o 
  -3   8   2      687.01      703.85     26.58 o 
  -2   8   2      130.58      144.83     15.78 o 
  -1   8   2    10545.69    11125.27    130.64 o 
   0   8   2     3481.42     3742.51     53.09 o 
   1   8   2       78.11       91.93      9.44 o 
   2   8   2     2637.66     2814.21     77.12 o 
   3   8   2      189.35      147.40     21.90 o 
   4   8   2      517.81      583.36     21.43 o 
   5   8   2      349.68      334.65     27.59 o 
   6   8   2     3466.58     3390.80     91.31 o 
   7   8   2     2167.37     2224.27    132.14 o 
   8   8   2       73.73       64.90     33.90 o 
   9   8   2       16.36       24.15     40.04 o 
  10   8   2        9.82      -13.39     45.59 o 
 -10   9   2       21.19        0.74     44.42 o 
  -9   9   2      102.82       93.32     39.36 o 
  -8   9   2     2152.09     2005.13     77.89 o 
  -7   9   2      823.23      896.85     56.75 o 
  -6   9   2        7.39      -17.83     21.37 o 
  -5   9   2        6.69       16.86     19.22 o 
  -4   9   2      104.40       86.00     18.73 o 
  -3   9   2     3355.77     3536.23     67.06 o 
  -2   9   2       23.47       25.98      9.47 o 
  -1   9   2     1276.54     1529.75     29.94 o 
   0   9   2     3662.16     3803.29     68.18 o 
   1   9   2     2611.13     2791.89     38.22 o 
   2   9   2     4516.91     5074.89     70.97 o 
   3   9   2       94.15       86.79     13.02 o 
   4   9   2     3384.35     3432.30     56.87 o 
   5   9   2      349.77      318.35     34.04 o 
   6   9   2      885.15      874.56     38.65 o 
   7   9   2      666.00      689.85     46.28 o 
   8   9   2      321.02      331.28     48.10 o 
   9   9   2      482.92      548.53     56.06 o 
  10   9   2      208.72      241.53     55.62 o 
 -10  10   2      249.92      168.09     82.95 o 
  -9  10   2      195.33      214.91     69.95 o 
  -8  10   2       57.66       38.81     35.54 o 
  -7  10   2      176.73       86.16     55.20 o 
  -6  10   2      818.90      821.96     39.50 o 
  -5  10   2      348.04      375.08     50.56 o 
  -4  10   2       37.10       38.78     18.20 o 
  -3  10   2      621.55      562.59     26.89 o 
  -2  10   2       80.59      114.28     28.90 o 
  -1  10   2      187.73      121.93     20.42 o 
   0  10   2        6.28        0.39     10.00 o 
   1  10   2      330.65      344.26     17.14 o 
   2  10   2        7.30       16.75     14.52 o 
   3  10   2       70.00       78.92     14.55 o 
   4  10   2      124.63      138.80     22.93 o 
   5  10   2       37.91       22.29     25.36 o 
   6  10   2     2499.54     2489.70     65.75 o 
   7  10   2       17.99       33.67     30.55 o 
   8  10   2      203.83      206.73     60.76 o 
   9  10   2      281.28      269.77     53.45 o 
  10  10   2       41.89       -6.34     48.52 o 
  -9  11   2       52.93       93.43     41.26 o 
  -8  11   2      285.55      276.14     47.64 o 
  -7  11   2       24.60        6.73     32.67 o 
  -6  11   2      143.61      105.32     26.87 o 
  -5  11   2       67.56       40.61     22.51 o 
  -4  11   2     2135.45     2220.00     56.21 o 
  -3  11   2       50.25       21.87     17.40 o 
  -2  11   2       17.30        6.23     14.71 o 
  -1  11   2     2109.30     2253.24     41.19 o 
   0  11   2       94.16      120.20     14.22 o 
   1  11   2     1137.21     1232.75     24.75 o 
   2  11   2       25.21       34.84     12.82 o 
   3  11   2     1084.97     1023.89     55.86 o 
   4  11   2     2411.51     2388.47     59.67 o 
   5  11   2      712.15      691.52     34.78 o 
   6  11   2      376.27      364.37     36.32 o 
   7  11   2      112.43       80.03     33.91 o 
   8  11   2       39.03       39.13     37.89 o 
   9  11   2      102.59       85.62     42.29 o 
  -9  12   2       49.99        9.88     44.09 o 
  -8  12   2      102.29      167.88     45.38 o 
  -7  12   2       16.72       16.80     29.49 o 
  -6  12   2        2.56      -19.85     25.18 o 
  -5  12   2     1179.84     1157.77     44.85 o 
  -4  12   2      199.35      179.13     25.41 o 
  -3  12   2      703.11      679.22     31.71 o 
  -2  12   2       67.75       94.27     29.71 o 
  -1  12   2      508.35      462.19     20.95 o 
   0  12   2      374.51      446.51     22.07 o 
   1  12   2       50.99       42.98     14.10 o 
   2  12   2      459.65      489.39     22.66 o 
   3  12   2      504.96      532.61     30.51 o 
   4  12   2        3.75       -9.81     21.30 o 
   5  12   2       26.09       17.65     23.83 o 
   6  12   2      927.02      853.14     41.73 o 
   7  12   2       30.28       28.13     29.85 o 
   8  12   2       21.63      -10.79     37.62 o 
   9  12   2       61.05       35.42     42.91 o 
  -9  13   2       78.91       70.83     46.92 o 
  -8  13   2        2.50       -6.71     41.45 o 
  -7  13   2       91.51       30.07     32.26 o 
  -6  13   2      207.67      316.28    114.25 o 
  -5  13   2       90.59       37.81     22.79 o 
  -4  13   2      384.23      438.37     33.67 o 
  -3  13   2      257.02      230.87     25.29 o 
  -2  13   2      817.20      840.14     33.53 o 
  -1  13   2       50.19       48.27     17.52 o 
   0  13   2       15.42        7.27     13.95 o 
   1  13   2       61.55       52.46     15.80 o 
   2  13   2     2334.30     2206.28     54.32 o 
   3  13   2       66.79       39.33     21.38 o 
   4  13   2      274.24      329.52     32.81 o 
   5  13   2      750.94      741.30     41.90 o 
   6  13   2        4.03      -21.05     27.21 o 
   7  13   2       21.58        8.50     30.46 o 
   8  13   2      150.40       86.62     40.89 o 
   9  13   2      293.52      286.57     77.54 o 
  -8  14   2        0.57      -18.09     58.30 o 
  -7  14   2       74.85       41.63     48.07 o 
  -6  14   2        2.38       -5.26     26.73 o 
  -5  14   2      639.33      655.55     40.15 o 
  -4  14   2       37.35       22.73     22.62 o 
  -3  14   2       40.21        8.02     24.82 o 
  -2  14   2       14.72       23.92     19.99 o 
  -1  14   2       41.46       14.64     18.62 o 
   0  14   2      422.61      456.28     25.90 o 
   1  14   2      602.55      583.94     26.02 o 
   2  14   2      971.87      930.53     37.03 o 
   3  14   2      200.59      196.26     26.45 o 
   4  14   2       47.83       54.30     31.77 o 
   5  14   2        2.42        6.25     29.87 o 
   6  14   2       61.60       46.17     30.60 o 
   7  14   2      556.37      538.67     46.29 o 
   8  14   2       47.60       53.23     42.08 o 
  -8  15   2        1.30       39.59     44.72 o 
  -7  15   2        2.10      -33.94     33.94 o 
  -6  15   2       29.45       68.93     32.06 o 
  -5  15   2       14.30        6.11     27.73 o 
  -4  15   2      139.25       92.43     27.95 o 
  -3  15   2     1923.89     1875.25     55.01 o 
  -2  15   2       31.05       47.60     21.14 o 
  -1  15   2      506.18      541.43     49.14 o 
   0  15   2       46.06       -0.19     19.51 o 
   1  15   2      199.66      207.50     44.35 o 
   2  15   2      220.22      261.77     31.84 o 
   3  15   2      655.74      670.19     53.41 o 
   4  15   2      368.46      427.85     37.97 o 
   5  15   2       91.38       48.97     35.19 o 
   6  15   2       22.20       14.23     31.54 o 
   7  15   2      334.47      310.41     41.28 o 
   8  15   2      204.82      274.03     53.38 o 
  -8  16   2       88.87      109.84     51.22 o 
  -7  16   2      144.66      101.58     46.27 o 
  -6  16   2       29.76      -16.49     32.43 o 
  -5  16   2       17.56      -27.16     27.16 o 
  -4  16   2      861.24      827.54     43.21 o 
  -3  16   2      739.70      672.41     64.70 o 
  -2  16   2      503.20      585.75     61.64 o 
  -1  16   2     2005.78     1949.49     55.04 o 
   0  16   2     2365.90     2270.71     71.83 o 
   1  16   2      160.33      128.90     28.14 o 
   2  16   2      875.96      857.41     39.66 o 
   3  16   2      925.06      907.33     40.54 o 
   4  16   2     1180.88     1139.99     56.84 o 
   5  16   2     1660.13     1722.08     71.41 o 
   6  16   2      453.20      487.63     46.88 o 
   7  16   2       28.06       33.65     37.98 o 
  -7  17   2       11.76        4.65     41.07 o 
  -6  17   2      241.82      243.81     40.93 o 
  -5  17   2      569.61      502.51     46.12 o 
  -4  17   2       30.86       60.09     30.99 o 
  -3  17   2      911.42      838.62     43.91 o 
  -2  17   2      108.05       87.67     43.44 o 
  -1  17   2     2014.44     2063.05     58.84 o 
   0  17   2      419.43      388.56     40.66 o 
   1  17   2      876.25      821.76     48.46 o 
   2  17   2       28.41        4.57     25.06 o 
   3  17   2     1117.50     1120.98     47.50 o 
   4  17   2      909.72      973.70     46.82 o 
   5  17   2       50.19       47.06     32.96 o 
   6  17   2      263.56      246.37     52.48 o 
   7  17   2      453.13      550.20     52.84 o 
  -7  18   2      385.04      328.57     74.90 o 
  -6  18   2      259.87      258.12     43.09 o 
  -5  18   2      971.30      942.61     49.32 o 
  -4  18   2      734.08      699.57     76.63 o 
  -3  18   2       85.99       47.79     29.83 o 
  -2  18   2      380.46      388.67     63.96 o 
  -1  18   2      352.04      419.49     44.46 o 
   0  18   2      564.11      610.10     47.37 o 
   1  18   2      211.67      112.95     34.68 o 
   2  18   2     1822.92     1807.48     70.06 o 
   3  18   2      395.15      387.13     83.26 o 
   4  18   2       83.64       -0.52     36.46 o 
   5  18   2       26.78       47.18     34.43 o 
   6  18   2     1827.42     1941.26     82.81 o 
  -6  19   2      481.99      408.08     49.79 o 
  -5  19   2      725.65      767.34     52.91 o 
  -4  19   2        0.31      -21.89     30.62 o 
  -3  19   2     1383.89     1365.57     55.48 o 
  -2  19   2        8.01       -2.43     34.25 o 
  -1  19   2      283.94      329.09     75.87 o 
   0  19   2     1928.96     2004.63     75.50 o 
   1  19   2     1101.13     1083.32     58.05 o 
   2  19   2       29.87       -7.73     42.71 o 
   3  19   2        7.70       16.45     36.72 o 
   4  19   2     1119.95     1058.65     51.63 o 
   5  19   2      153.27       75.50     38.40 o 
   6  19   2        2.66        0.25     58.82 o 
  -5  20   2      983.35     1063.33     61.64 o 
  -4  20   2       15.75       -6.17     42.90 o 
  -3  20   2      202.76      164.56     45.81 o 
  -2  20   2      492.54      450.20     52.42 o 
  -1  20   2      922.12      848.26     55.61 o 
   0  20   2       49.66       53.99     38.10 o 
   1  20   2       84.11       77.70     37.39 o 
   2  20   2     1464.76     1545.94     71.20 o 
   3  20   2      125.21       25.77     40.87 o 
   4  20   2      118.64       80.07     42.86 o 
   5  20   2      166.28      177.45     43.23 o 
  -4  21   2        0.34      -44.67     44.67 o 
  -3  21   2      381.51      389.75     57.51 o 
  -2  21   2        6.98        1.66     42.32 o 
  -1  21   2      232.68      185.61     44.62 o 
   0  21   2      878.42      914.61     59.64 o 
   1  21   2     1301.49     1144.69     64.12 o 
   2  21   2       89.35       44.72     42.00 o 
   3  21   2      110.70      156.43     46.50 o 
   4  21   2      752.56      826.45     77.66 o 
  -3  22   2      135.41       28.00     48.84 o 
  -2  22   2      140.43       46.76     46.21 o 
  -1  22   2      376.90      343.26     77.31 o 
   0  22   2      104.38       50.66     95.88 o 
   1  22   2      248.04      182.35     85.97 o 
   2  22   2      485.53      373.67     78.70 o 
   3  22   2       89.60       93.37     51.59 o 
  -1  23   2       24.39      -14.69     55.43 o 
   0  23   2      242.31      132.30     51.14 o 
   1  23   2      306.57      190.08     72.61 o 
 -11   1   3       20.40      -26.01     62.67 o 
 -10   1   3        5.49      -38.57     52.57 o 
  -9   1   3      305.19      316.12     42.88 o 
  -8   1   3        7.28      -11.09     26.55 o 
  -7   1   3       55.29       74.20     30.86 o 
  -6   1   3      402.42      428.76     60.29 o 
  -5   1   3      393.23      293.74     27.22 o 
  -4   1   3    11681.53    13223.66    222.62 o 
  -3   1   3     9364.44    10803.47    266.19 o 
  -2   1   3    13346.58    14564.88    184.62 o 
  -1   1   3     6631.08     7108.23     85.75 o 
   0   1   3      131.15      126.12      5.72 o 
   1   1   3     1884.53     2091.98     29.32 o 
   2   1   3       12.30        2.83      5.58 o 
   3   1   3       86.37       96.32     11.85 o 
   4   1   3     2609.35     2676.16     61.66 o 
   5   1   3      134.97      148.07     20.84 o 
   6   1   3      223.96      211.11     26.21 o 
   7   1   3      126.33       92.67     24.66 o 
   8   1   3      307.30      338.61     36.77 o 
   9   1   3      114.83       81.85     33.04 o 
  10   1   3       64.30      104.50     56.63 o 
  11   1   3        0.45       41.99     74.28 o 
 -11   2   3      385.84      450.71     85.74 o 
 -10   2   3     1072.46     1049.52     60.03 o 
  -9   2   3      360.41      341.08     45.04 o 
  -8   2   3      768.60      803.09     45.30 o 
  -7   2   3        3.64       14.51     19.34 o 
  -6   2   3      136.64      116.94     24.25 o 
  -5   2   3     1293.45     1289.67     64.18 o 
  -4   2   3     4944.74     5350.10     83.67 o 
  -3   2   3      130.70      232.38     13.99 o 
  -2   2   3    37940.79    40931.25    578.68 o 
  -1   2   3    20532.50    21370.34    335.74 o 
   0   2   3     1784.01     1776.40     51.64 o 
   1   2   3        1.55       -3.50      3.50 o 
   2   2   3     8409.26     9187.77     96.53 o 
   3   2   3       65.36       46.80      8.29 o 
   4   2   3      462.01      393.84     22.70 o 
   5   2   3     2093.69     2244.21     58.73 o 
   6   2   3     1478.53     1450.06     72.93 o 
   7   2   3      337.77      457.27     37.33 o 
   8   2   3        4.11       19.14     26.84 o 
   9   2   3        4.44       -9.02     51.26 o 
  10   2   3       20.36       50.09     94.84 o 
  11   2   3      312.85      436.15     81.44 o 
 -11   3   3       11.20       11.93     67.05 o 
 -10   3   3        0.43      -36.43     36.43 o 
  -9   3   3      592.66      692.57     51.76 o 
  -8   3   3       84.30       80.09     29.75 o 
  -7   3   3      411.49      493.10     50.99 o 
  -6   3   3      399.73      395.57     25.28 o 
  -5   3   3      309.64      293.45     23.44 o 
  -4   3   3     2808.57     3003.51     68.99 o 
  -3   3   3     1676.58     2109.92     32.86 o 
  -2   3   3      861.31      792.59     13.88 o 
  -1   3   3      265.74      303.07      7.24 o 
   0   3   3     1663.54     1825.08     22.72 o 
   1   3   3     3598.80     3804.87     39.38 o 
   2   3   3    35169.15    37940.10    333.92 o 
   3   3   3       16.47       11.99      7.26 o 
   4   3   3      706.19      792.68     30.56 o 
   5   3   3      406.66      468.08     28.44 o 
   6   3   3     3796.92     3526.88     84.41 o 
   7   3   3        9.12       -4.54     23.39 o 
   8   3   3      212.34      160.65     32.17 o 
   9   3   3       97.76       90.66     37.03 o 
  10   3   3      600.32      644.89     61.05 o 
 -11   4   3      362.12      439.41     73.33 o 
 -10   4   3     1260.04     1204.94     64.27 o 
  -9   4   3       24.39        8.93     31.97 o 
  -8   4   3     1412.17     1324.60     77.86 o 
  -7   4   3     2180.92     2056.78     68.52 o 
  -6   4   3      477.04      484.41     25.57 o 
  -5   4   3      313.45      322.14     26.14 o 
  -4   4   3     1381.30     1566.51     34.16 o 
  -3   4   3     3996.81     3883.21     46.39 o 
  -2   4   3      321.72      354.29     11.40 o 
  -1   4   3    14534.54    15633.63    153.88 o 
   0   4   3    67198.71    66619.03   1199.35 o 
   1   4   3     1174.28     1286.57     17.94 o 
   2   4   3     5842.87     6280.28     63.52 o 
   3   4   3       28.96       13.21      7.36 o 
   4   4   3      743.23      708.03     24.51 o 
   5   4   3      429.16      383.96     25.24 o 
   6   4   3       34.54        7.33     18.09 o 
   7   4   3     1994.64     2210.57     55.82 o 
   8   4   3      305.15      359.53     43.40 o 
   9   4   3        2.31      -12.21     32.44 o 
  10   4   3      113.31      120.40     45.15 o 
 -11   5   3        6.04       24.58     48.54 o 
 -10   5   3      265.46      288.70     48.45 o 
  -9   5   3      753.65      758.46     49.99 o 
  -8   5   3      705.43      740.33     50.77 o 
  -7   5   3      897.76      874.80     47.36 o 
  -6   5   3       10.89      -21.70     21.70 o 
  -5   5   3     5222.27     5132.99     83.92 o 
  -4   5   3     2282.25     2651.76     40.35 o 
  -3   5   3      172.91      117.62      7.19 o 
  -2   5   3      580.69      484.03     13.32 o 
  -1   5   3    13504.05    14792.22    146.74 o 
   0   5   3     6115.42     6561.10     70.03 o 
   1   5   3     2410.49     2589.88     32.74 o 
   2   5   3     3422.13     3307.29     38.04 o 
   3   5   3      580.30      626.36     15.82 o 
   4   5   3      481.74      521.97     19.73 o 
   5   5   3     1980.64     1956.55     45.70 o 
   6   5   3     4417.22     4186.21     78.56 o 
   7   5   3     1132.86     1185.76     40.33 o 
   8   5   3      616.72      608.98     51.51 o 
   9   5   3      448.22      505.17    117.59 o 
  10   5   3       35.74       33.07     43.22 o 
 -10   6   3      528.37      596.99     74.88 o 
  -9   6   3       75.95      117.65     38.24 o 
  -8   6   3      313.59      226.26     39.55 o 
  -7   6   3     2775.09     2713.30     81.89 o 
  -6   6   3        4.10       -9.35     20.92 o 
  -5   6   3      117.86       84.53     14.78 o 
  -4   6   3     1447.36     1417.79     25.57 o 
  -3   6   3     8860.25     9155.91    127.09 o 
  -2   6   3       34.04       52.49     12.94 o 
  -1   6   3     1973.56     2030.47     33.16 o 
   0   6   3    24397.98    26180.09    305.88 o 
   1   6   3      680.71      716.18     14.81 o 
   2   6   3       42.39       30.14      6.26 o 
   3   6   3     2799.26     2914.42     39.75 o 
   4   6   3      346.56      274.48     22.06 o 
   5   6   3      813.09      917.39     30.89 o 
   6   6   3      625.02      561.57     39.95 o 
   7   6   3     2835.39     2836.52     84.21 o 
   8   6   3       31.65       66.03     30.88 o 
   9   6   3      243.43      219.30     42.79 o 
  10   6   3       87.58       51.57     46.13 o 
 -10   7   3      455.43      575.55     59.65 o 
  -9   7   3      603.00      788.30     60.06 o 
  -8   7   3      633.16      593.09     69.51 o 
  -7   7   3     1712.01     1759.23     65.77 o 
  -6   7   3       24.39       15.56     36.74 o 
  -5   7   3     7022.47     6968.48    114.83 o 
  -4   7   3      480.30      460.19     18.64 o 
  -3   7   3     3836.33     3980.70     63.63 o 
  -2   7   3     8761.05     9167.54    126.11 o 
  -1   7   3    26492.10    29737.13    323.73 o 
   0   7   3     4366.99     4895.13     63.85 o 
   1   7   3      904.70     1049.56     17.81 o 
   2   7   3     4236.69     4000.16     55.41 o 
   3   7   3       84.14       62.99     11.90 o 
   4   7   3      481.45      523.11     20.73 o 
   5   7   3     6142.21     6052.68     87.61 o 
   6   7   3     4210.46     4124.89    102.54 o 
   7   7   3     1356.59     1339.18     58.91 o 
   8   7   3       99.28       39.71     33.85 o 
   9   7   3     1473.38     1541.14     70.94 o 
  10   7   3       11.59      -42.12     42.12 o 
 -10   8   3      150.67      186.46     64.50 o 
  -9   8   3      899.22      785.13     52.34 o 
  -8   8   3      230.97      177.02     49.15 o 
  -7   8   3     1702.62     1707.52     66.16 o 
  -6   8   3      931.53      877.98     46.01 o 
  -5   8   3     1611.22     1714.36     47.70 o 
  -4   8   3      172.32      239.08     24.82 o 
  -3   8   3    12821.20    13668.78    184.12 o 
  -2   8   3     1773.12     1773.41     35.06 o 
  -1   8   3     2252.80     2727.38     36.32 o 
   0   8   3    12870.80    13981.17    143.99 o 
   1   8   3     6678.97     7244.01     80.30 o 
   2   8   3       79.99       59.77     13.37 o 
   3   8   3     3999.79     4135.21     69.75 o 
   4   8   3     6932.46     7025.50     95.76 o 
   5   8   3        1.55        8.55     13.58 o 
   6   8   3      507.63      482.31     43.16 o 
   7   8   3     2684.79     2756.60     86.13 o 
   8   8   3     1113.95     1137.63     59.03 o 
   9   8   3      592.97      599.55     58.53 o 
  10   8   3      258.12      260.76     52.37 o 
 -10   9   3       20.88        5.79     84.86 o 
  -9   9   3      541.96      648.66     77.46 o 
  -8   9   3      683.08      788.67     59.86 o 
  -7   9   3      382.21      422.66     44.72 o 
  -6   9   3      140.57       94.61     24.64 o 
  -5   9   3     1831.61     1897.60     51.56 o 
  -4   9   3      487.88      397.69     26.91 o 
  -3   9   3      373.15      336.93     25.58 o 
  -2   9   3     6623.27     6720.86     86.48 o 
  -1   9   3     4017.90     4208.47     52.15 o 
   0   9   3     2888.34     3061.49     48.01 o 
   1   9   3      426.83      508.68     15.35 o 
   2   9   3     8629.78     8935.05     98.16 o 
   3   9   3     2926.25     3014.44     50.68 o 
   4   9   3      718.88      692.42     24.13 o 
   5   9   3     3161.42     3129.62     71.71 o 
   6   9   3      138.04       72.12     25.03 o 
   7   9   3        9.60       21.19     30.72 o 
   8   9   3       11.22       25.85     35.10 o 
   9   9   3     1902.99     1879.35    133.41 o 
  10   9   3       80.92       17.63     53.92 o 
 -10  10   3      556.61      603.24     65.32 o 
  -9  10   3      703.29      743.62     71.58 o 
  -8  10   3      236.16      240.89     42.06 o 
  -7  10   3      405.01      502.04     47.29 o 
  -6  10   3     1846.49     1980.29     57.66 o 
  -5  10   3       49.57       13.31     21.13 o 
  -4  10   3     1559.12     1525.55     56.12 o 
  -3  10   3      334.49      237.77     24.57 o 
  -2  10   3       59.70       34.19     13.99 o 
  -1  10   3      588.03      554.51     19.63 o 
   0  10   3     4734.77     4567.28     65.35 o 
   1  10   3     2624.72     2609.12     38.21 o 
   2  10   3      689.21      782.89     24.34 o 
   3  10   3     1021.41     1001.23     27.82 o 
   4  10   3     3827.72     3913.99     77.89 o 
   5  10   3      458.03      513.78     35.22 o 
   6  10   3       19.71        7.73     23.13 o 
   7  10   3       36.06       42.38     32.86 o 
   8  10   3      334.71      314.76     43.19 o 
   9  10   3        4.47      -31.36     38.82 o 
  -9  11   3      373.62      527.77     73.33 o 
  -8  11   3     2738.90     2646.47     92.31 o 
  -7  11   3       79.20       40.78     32.83 o 
  -6  11   3      637.26      589.62     40.01 o 
  -5  11   3      172.55      176.53     28.17 o 
  -4  11   3     1227.36     1130.57     39.75 o 
  -3  11   3        7.36        1.57     16.37 o 
  -2  11   3     3858.90     3913.07    103.47 o 
  -1  11   3      187.07      177.56     16.63 o 
   0  11   3      161.35      194.56     16.16 o 
   1  11   3       47.59       33.43     10.06 o 
   2  11   3     1147.38     1191.43     34.37 o 
   3  11   3     3093.97     3204.82     55.54 o 
   4  11   3      202.98      211.71     26.97 o 
   5  11   3     2023.06     1974.60     56.11 o 
   6  11   3     2554.01     2648.31     69.68 o 
   7  11   3      395.58      378.43     88.56 o 
   8  11   3      642.54      741.00     68.44 o 
   9  11   3      276.25      320.44     56.79 o 
  -9  12   3     1346.47     1456.31     96.55 o 
  -8  12   3       10.50       17.18     38.77 o 
  -7  12   3      391.94      504.61     49.57 o 
  -6  12   3      674.52      798.69     41.90 o 
  -5  12   3       57.29       68.91     24.32 o 
  -4  12   3      189.21      172.34     25.29 o 
  -3  12   3     5835.44     5641.76    144.14 o 
  -2  12   3     4351.94     4376.78     80.70 o 
  -1  12   3     2691.23     2800.84     49.15 o 
   0  12   3     3248.30     3317.17     55.24 o 
   1  12   3     2446.03     2299.13     44.36 o 
   2  12   3      481.78      518.42     23.45 o 
   3  12   3     1865.80     1870.14     83.13 o 
   4  12   3     3104.67     3038.60     68.96 o 
   5  12   3     1365.81     1457.56     49.13 o 
   6  12   3      738.54      701.26     38.95 o 
   7  12   3      173.46      215.38     36.16 o 
   8  12   3      243.15      269.29     47.53 o 
   9  12   3        8.79      -27.51     43.26 o 
  -9  13   3      131.23      207.02     66.49 o 
  -8  13   3     1969.30     2034.81     85.54 o 
  -7  13   3       86.40       59.60     32.55 o 
  -6  13   3     2066.08     2089.67     69.30 o 
  -5  13   3      443.82      536.08     38.74 o 
  -4  13   3     2225.47     2235.97     59.55 o 
  -3  13   3      148.07       96.11     22.46 o 
  -2  13   3     1457.82     1398.14     42.47 o 
  -1  13   3     3446.63     3521.73     70.31 o 
   0  13   3       23.36       16.01     14.21 o 
   1  13   3     1849.47     1870.90     40.63 o 
   2  13   3       44.94       34.28     17.94 o 
   3  13   3     1569.06     1587.92     47.52 o 
   4  13   3      594.68      608.77     50.55 o 
   5  13   3     3951.46     3963.30     86.48 o 
   6  13   3      783.18      863.21     47.53 o 
   7  13   3      577.73      562.95     52.11 o 
   8  13   3       46.39       86.70     41.28 o 
   9  13   3      118.47      102.29     48.80 o 
  -8  14   3      151.10      150.54     47.20 o 
  -7  14   3      640.15      722.52     51.06 o 
  -6  14   3      220.61      205.19     35.02 o 
  -5  14   3     1003.67      974.22     43.88 o 
  -4  14   3      514.71      517.23     39.64 o 
  -3  14   3     1634.92     1594.21     49.14 o 
  -2  14   3     3456.82     3465.23     73.05 o 
  -1  14   3     1552.33     1592.44     45.97 o 
   0  14   3       94.80       64.12     19.03 o 
   1  14   3        9.78        6.89     16.08 o 
   2  14   3        1.27        6.59     18.18 o 
   3  14   3      575.36      631.81     34.62 o 
   4  14   3      269.55      252.17     29.77 o 
   5  14   3      271.72      221.28     33.79 o 
   6  14   3     1817.36     1774.53     60.45 o 
   7  14   3       38.22       -2.39     33.62 o 
   8  14   3      416.03      508.89    114.29 o 
  -8  15   3      536.04      564.29     61.06 o 
  -7  15   3       65.46        0.86     37.70 o 
  -6  15   3      863.39      916.97     48.88 o 
  -5  15   3       46.95       19.01     27.79 o 
  -4  15   3     3060.77     3042.84     76.16 o 
  -3  15   3       25.52       57.68     23.54 o 
  -2  15   3      231.08      200.03     28.44 o 
  -1  15   3     2958.03     2762.22     64.16 o 
   0  15   3      288.31      273.82     37.45 o 
   1  15   3      947.73     1008.55     38.83 o 
   2  15   3       53.94      101.62     45.68 o 
   3  15   3      431.63      470.23     43.57 o 
   4  15   3      911.63      940.12     49.16 o 
   5  15   3     1002.99      984.06     47.25 o 
   6  15   3      470.98      417.13     43.43 o 
   7  15   3      593.39      641.55     64.57 o 
   8  15   3        3.23        3.49     44.92 o 
  -8  16   3        4.83      -19.55     46.42 o 
  -7  16   3       12.64       41.68     38.80 o 
  -6  16   3      405.62      451.93     45.52 o 
  -5  16   3       18.39       21.31     30.93 o 
  -4  16   3     1674.40     1600.44     55.03 o 
  -3  16   3     1250.78     1156.52     44.94 o 
  -2  16   3     1742.70     1793.92     62.39 o 
  -1  16   3      366.13      342.89     66.24 o 
   0  16   3      309.10      296.77     30.79 o 
   1  16   3     1127.58     1284.22     75.44 o 
   2  16   3      102.12      105.44     26.23 o 
   3  16   3      640.43      641.13     73.05 o 
   4  16   3      222.10       84.71     29.11 o 
   5  16   3      581.80      635.32     68.11 o 
   6  16   3     1089.03     1187.67     53.98 o 
   7  16   3      928.41      913.15     53.65 o 
  -7  17   3      538.16      651.67    114.31 o 
  -6  17   3       49.23       50.88     36.95 o 
  -5  17   3     1380.88     1348.06     55.27 o 
  -4  17   3     1920.37     1949.18     61.56 o 
  -3  17   3      452.13      483.10     46.07 o 
  -2  17   3        2.85      -11.76     24.68 o 
  -1  17   3      808.08      806.64     39.20 o 
   0  17   3      611.03      605.97     41.87 o 
   1  17   3      987.66      972.42     50.46 o 
   2  17   3      425.48      374.66     40.69 o 
   3  17   3     1027.75     1002.48     43.79 o 
   4  17   3      466.93      399.90     43.63 o 
   5  17   3     1520.46     1591.82     59.24 o 
   6  17   3      950.57     1095.54     56.21 o 
   7  17   3       80.13       74.02     39.93 o 
  -7  18   3       20.60      -34.52     41.69 o 
  -6  18   3      319.82      343.16     47.83 o 
  -5  18   3       51.70       69.29     36.63 o 
  -4  18   3      294.36      315.68     68.02 o 
  -3  18   3      147.00      121.73     31.08 o 
  -2  18   3      396.00      351.51     36.42 o 
  -1  18   3      150.71      114.60     42.99 o 
   0  18   3      321.19      283.38     41.46 o 
   1  18   3     2518.07     2442.89     80.31 o 
   2  18   3      502.48      422.64     45.84 o 
   3  18   3      466.88      553.99     51.77 o 
   4  18   3       35.86       -4.73     29.14 o 
   5  18   3       93.77       68.24     35.27 o 
   6  18   3      815.13      945.88     55.71 o 
  -6  19   3        6.13       12.51     41.50 o 
  -5  19   3      184.84      105.58     38.64 o 
  -4  19   3      350.87      397.92     67.56 o 
  -3  19   3        1.73      -19.76     35.16 o 
  -2  19   3      503.25      498.79     62.91 o 
  -1  19   3       52.80       28.11     74.40 o 
   0  19   3       12.45        6.05     35.12 o 
   1  19   3      828.25      760.69     50.15 o 
   2  19   3       73.64       39.93     36.82 o 
   3  19   3       60.82       64.07     45.05 o 
   4  19   3       33.75        9.13     33.63 o 
   5  19   3      406.00      416.47     45.88 o 
   6  19   3      120.93       97.40     43.04 o 
  -5  20   3       40.81       21.91     41.70 o 
  -4  20   3       72.66       21.11     37.04 o 
  -3  20   3       98.91       51.30     42.63 o 
  -2  20   3      260.00      308.12    102.95 o 
  -1  20   3       83.54       76.64     46.09 o 
   0  20   3      589.62      545.69     82.16 o 
   1  20   3      329.24      295.66     47.27 o 
   2  20   3        4.64       -5.64     37.16 o 
   3  20   3       11.08       10.57     39.54 o 
   4  20   3      167.34      126.63     46.97 o 
   5  20   3      400.49      375.18     47.60 o 
  -4  21   3       62.17       99.51     40.66 o 
  -3  21   3      387.15      242.78     50.22 o 
  -2  21   3       90.46       65.76     43.94 o 
  -1  21   3      506.99      476.47     57.50 o 
   0  21   3       80.84       61.03     41.60 o 
   1  21   3      284.17      223.84     86.17 o 
   2  21   3       95.83      166.65     45.65 o 
   3  21   3       93.32       91.48     44.79 o 
   4  21   3       14.29       20.22     46.59 o 
  -3  22   3       29.59        8.11     49.40 o 
  -2  22   3       11.18       21.55     47.61 o 
  -1  22   3        4.34       22.88     46.00 o 
   0  22   3      345.64      291.86     54.52 o 
   1  22   3      142.68       37.91     47.75 o 
   2  22   3        0.26      -20.35     44.70 o 
   3  22   3        1.48      -20.72     46.90 o 
   0  23   3       13.93       13.12     49.75 o 
 -11   0   4      613.30      786.49     98.70 o 
 -10   0   4      286.37      442.44     76.03 o 
  -8   0   4     2551.72     2708.30    111.66 o 
  -7   0   4       71.20      -20.52     35.55 o 
  -6   0   4      237.19      131.15     34.83 o 
  -5   0   4     2006.45     2111.57     83.19 o 
  -4   0   4     8338.45     8992.28    225.47 o 
  -3   0   4     2972.36     3015.77     90.43 o 
  -2   0   4     1364.12     1484.24     36.07 o 
   0   0   4      551.77      529.35     12.21 o 
   1   0   4    34580.14    36408.11    554.95 o 
   2   0   4    28419.74    31853.58    491.46 o 
   3   0   4     1020.11      885.91     30.96 o 
   4   0   4    16204.71    17736.68    436.11 o 
   5   0   4     6450.52     6276.90    174.33 o 
   6   0   4      502.05      434.40     43.58 o 
   7   0   4      366.01      495.64     55.83 o 
   8   0   4      479.57      626.47     64.34 o 
   9   0   4        4.19      -29.35     40.48 o 
  10   0   4       28.68       57.74     54.24 o 
 -11   1   4       50.84      128.54     53.46 o 
 -10   1   4     1669.17     1883.47    108.96 o 
  -9   1   4     2150.41     2252.22    104.54 o 
  -8   1   4      787.83      766.94     40.45 o 
  -7   1   4       45.09       14.38     23.74 o 
  -6   1   4      465.83      194.58     28.20 o 
  -5   1   4     8412.67     7898.85    686.84 o 
  -4   1   4     2822.78     2722.90    142.64 o 
  -3   1   4    14981.79    16303.50    297.56 o 
  -2   1   4    11789.69    12732.33    142.99 o 
  -1   1   4     5298.42     5731.76     59.99 o 
   0   1   4    16663.05    16953.40    380.14 o 
   1   1   4     8658.78     9681.11     98.98 o 
   2   1   4       54.30        9.27      8.33 o 
   3   1   4     5514.80     5934.63    129.04 o 
   4   1   4     5511.57     5656.51     90.44 o 
   5   1   4      515.81      543.55     29.31 o 
   6   1   4     3530.31     3446.01     83.96 o 
   7   1   4      365.10      413.42     36.72 o 
   8   1   4     1121.80     1218.59     53.44 o 
   9   1   4      106.77      170.63     52.57 o 
  10   1   4     1039.18     1007.59     84.07 o 
 -11   2   4      515.72      687.79     99.57 o 
 -10   2   4      346.93      434.48     73.65 o 
  -9   2   4      632.79      683.43     52.84 o 
  -8   2   4     2077.39     1970.01     95.12 o 
  -7   2   4       10.53        2.21     18.64 o 
  -6   2   4      164.10      210.02     61.04 o 
  -5   2   4     4471.88     4677.65     79.52 o 
  -4   2   4    16026.99    16833.63    223.51 o 
  -3   2   4    11316.21    11715.65    135.45 o 
  -2   2   4     1639.96     1856.27     27.82 o 
  -1   2   4     1931.98     2024.28     22.43 o 
   0   2   4       56.33       26.76      6.92 o 
   1   2   4     4862.88     5244.20     64.80 o 
   2   2   4     4293.54     4663.55     54.59 o 
   3   2   4     6363.54     6363.50     95.70 o 
   4   2   4     3393.61     3326.00     52.84 o 
   5   2   4    11221.54    11395.49    201.21 o 
   6   2   4     5203.38     5328.40    113.59 o 
   7   2   4       31.79       -0.79     22.06 o 
   8   2   4     1475.21     1591.11     60.49 o 
   9   2   4       18.49       15.35     56.71 o 
  10   2   4       30.03       -4.69     51.62 o 
 -11   3   4       50.67      115.48     66.89 o 
 -10   3   4      517.06      601.74     57.22 o 
  -9   3   4      237.82      296.56     40.86 o 
  -8   3   4      137.81      153.51     34.72 o 
  -7   3   4       26.54        6.67     19.11 o 
  -6   3   4      835.64      787.86     29.89 o 
  -5   3   4       65.83       47.42     14.14 o 
  -4   3   4     6327.18     6371.51     82.31 o 
  -3   3   4    34557.21    38264.26    414.01 o 
  -2   3   4     7885.41     9071.73     93.22 o 
  -1   3   4    14658.11    15653.96    140.35 o 
   0   3   4     5468.76     5949.27     62.47 o 
   1   3   4     4426.08     4730.15     53.13 o 
   2   3   4     1194.09     1170.36     18.87 o 
   3   3   4     1002.98      920.15     20.21 o 
   4   3   4      883.79      835.91     44.31 o 
   5   3   4        1.40       20.81     15.83 o 
   6   3   4     3301.05     3328.70     81.53 o 
   7   3   4     1687.60     1758.12     59.46 o 
   8   3   4      636.46      626.03     42.03 o 
   9   3   4      305.91      262.29    114.29 o 
  10   3   4     1153.38     1155.75     66.52 o 
 -11   4   4      113.41      148.72     75.32 o 
 -10   4   4       47.64       40.53     39.70 o 
  -9   4   4      744.09      711.12     54.08 o 
  -8   4   4     1791.47     1726.93     66.61 o 
  -7   4   4      339.83      357.85     37.03 o 
  -6   4   4     1558.68     1595.09     41.26 o 
  -5   4   4       30.00       30.61     13.22 o 
  -4   4   4     6916.17     6940.06     87.98 o 
  -3   4   4       52.88       18.22      7.60 o 
  -2   4   4      558.61      558.82     11.64 o 
  -1   4   4     9084.30    10004.74     92.55 o 
   0   4   4     1559.54     1713.50     27.23 o 
   1   4   4       75.37       45.53      7.62 o 
   2   4   4      823.56      827.49     15.68 o 
   3   4   4      120.42      125.13      9.43 o 
   4   4   4      153.80      128.48     12.89 o 
   5   4   4     2025.15     1901.34     45.38 o 
   6   4   4     2312.56     2347.22     60.15 o 
   7   4   4        1.16       42.93     20.97 o 
   8   4   4      654.23      690.80     39.67 o 
   9   4   4       52.18       59.10     34.38 o 
  10   4   4        1.99       31.51     42.18 o 
 -10   5   4      375.11      495.12    108.80 o 
  -9   5   4       59.22       87.17     49.15 o 
  -8   5   4      141.57      116.79     39.89 o 
  -7   5   4     3426.17     3254.61     89.29 o 
  -6   5   4      657.94      639.37     30.31 o 
  -5   5   4     2688.45     2817.42     45.40 o 
  -4   5   4       39.29       14.28      7.70 o 
  -3   5   4     1067.06     1032.98     22.48 o 
  -2   5   4     4062.47     4544.91     58.70 o 
  -1   5   4    11160.75    12213.58    130.67 o 
   0   5   4     1938.05     2173.43     26.16 o 
   1   5   4        4.06        4.69      5.13 o 
   2   5   4      456.76      552.13     13.28 o 
   3   5   4      975.93      965.31     19.31 o 
   4   5   4     5518.64     5745.90     70.80 o 
   5   5   4      114.89       72.51     15.45 o 
   6   5   4     3856.44     4028.82     77.35 o 
   7   5   4      409.09      477.33     30.83 o 
   8   5   4      803.09      752.49     49.48 o 
   9   5   4      213.23      207.26     42.92 o 
  10   5   4      783.85      818.15     59.84 o 
 -10   6   4       39.11       -5.10     40.34 o 
  -9   6   4     1397.22     1321.10     84.86 o 
  -8   6   4      495.58      501.85     48.23 o 
  -7   6   4       13.03       -0.05     27.21 o 
  -6   6   4       45.53       21.34     22.83 o 
  -5   6   4     1572.04     1532.94     37.99 o 
  -4   6   4     3550.22     3537.01     52.78 o 
  -3   6   4     4787.08     5068.50     67.48 o 
  -2   6   4    10808.35    11394.58    132.02 o 
  -1   6   4     4517.55     4545.73     51.63 o 
   0   6   4     2165.81     2418.50     32.41 o 
   1   6   4      225.06      271.31     10.96 o 
   2   6   4     6029.38     6195.36     64.71 o 
   3   6   4      601.40      731.66     17.66 o 
   4   6   4       26.22       30.73     10.10 o 
   5   6   4     2505.22     2401.07     63.77 o 
   6   6   4        6.86        7.01     17.79 o 
   7   6   4      532.48      573.76     47.79 o 
   8   6   4       19.23       10.21     31.87 o 
   9   6   4      241.92      272.81     46.34 o 
  10   6   4       58.75        2.08     44.18 o 
 -10   7   4      141.06      141.19     45.83 o 
  -9   7   4      299.74      349.04    119.58 o 
  -8   7   4      150.66      138.61     36.43 o 
  -7   7   4     3651.07     3442.25     94.84 o 
  -6   7   4      292.64      327.23     34.40 o 
  -5   7   4       88.25       63.27     18.29 o 
  -4   7   4      368.56      301.92     16.09 o 
  -3   7   4      486.79      433.35     15.53 o 
  -2   7   4      664.38      686.43     18.08 o 
  -1   7   4     4222.10     4899.28     56.23 o 
   0   7   4     5640.72     5745.06     65.32 o 
   1   7   4        2.89        5.23      5.82 o 
   2   7   4       93.51       79.64      8.22 o 
   3   7   4     9089.03     9375.87    159.96 o 
   4   7   4     2693.81     2643.04     47.17 o 
   5   7   4     2182.84     2252.39     45.66 o 
   6   7   4      312.94      383.49     48.29 o 
   7   7   4       36.64       22.45     30.16 o 
   8   7   4       52.32       40.06     35.43 o 
   9   7   4       46.35       -1.00     37.88 o 
  10   7   4       50.55       80.10     47.89 o 
 -10   8   4        1.84       49.16     54.60 o 
  -9   8   4      741.11      742.53     57.01 o 
  -8   8   4      829.60      889.91     52.01 o 
  -7   8   4       95.32       49.97     29.54 o 
  -6   8   4     1500.30     1427.24     55.32 o 
  -5   8   4     1052.06     1099.19     45.86 o 
  -4   8   4      540.09      555.46     25.32 o 
  -3   8   4     2148.42     2185.94     37.16 o 
  -2   8   4      353.78      293.25     15.58 o 
  -1   8   4     2260.50     2307.15     38.01 o 
   0   8   4     6076.03     6633.90     68.03 o 
   1   8   4       18.26       13.81      6.89 o 
   2   8   4     3935.60     3981.26     48.11 o 
   3   8   4      286.96      211.35     22.07 o 
   4   8   4        0.60       -5.86     12.41 o 
   5   8   4      207.50      228.71     30.78 o 
   6   8   4      109.87       54.72     27.02 o 
   7   8   4        0.90       14.85     48.83 o 
   8   8   4      101.07       85.03     48.83 o 
   9   8   4      982.18      903.18     60.51 o 
  10   8   4       76.03       63.20     49.19 o 
 -10   9   4       82.23       49.25     44.18 o 
  -9   9   4      218.75      141.76     42.97 o 
  -8   9   4      428.30      340.79     46.30 o 
  -7   9   4      879.60      929.21     49.61 o 
  -6   9   4     2936.14     2799.82     81.34 o 
  -5   9   4      676.27      663.07     37.76 o 
  -4   9   4       41.43       22.21     16.25 o 
  -3   9   4     2966.91     3058.32     56.71 o 
  -2   9   4      273.64      226.23     17.93 o 
  -1   9   4      591.42      651.95     18.22 o 
   0   9   4     4696.23     4878.45     54.07 o 
   1   9   4     1329.52     1401.56     23.41 o 
   2   9   4     3392.08     3712.08     48.57 o 
   3   9   4     1150.58     1017.56     27.13 o 
   4   9   4      388.84      397.62     21.31 o 
   5   9   4     1822.87     1985.10     71.95 o 
   6   9   4      595.81      671.08     43.41 o 
   7   9   4      135.39       94.77     34.29 o 
   8   9   4       65.71       30.06     36.58 o 
   9   9   4       13.83       44.20     41.47 o 
  10   9   4       71.57       41.11     50.30 o 
 -10  10   4       33.60       87.49     49.14 o 
  -9  10   4      251.30      372.51     78.94 o 
  -8  10   4       41.26       40.52     40.36 o 
  -7  10   4      247.89      301.61     55.08 o 
  -6  10   4      176.45      158.21     28.17 o 
  -5  10   4      699.55      650.58     39.97 o 
  -4  10   4      291.11      356.76     30.94 o 
  -3  10   4      361.50      438.02     40.40 o 
  -2  10   4       62.89       86.40     18.79 o 
  -1  10   4     1375.09     1529.98     26.88 o 
   0  10   4      563.48      536.92     15.51 o 
   1  10   4      815.82      891.42     20.80 o 
   2  10   4     2692.41     2629.75     46.19 o 
   3  10   4       91.53       54.13     13.76 o 
   4  10   4       47.19       65.52     16.52 o 
   5  10   4     2228.66     2110.23     58.15 o 
   6  10   4       77.62       41.85     26.17 o 
   7  10   4     1541.42     1416.25     73.25 o 
   8  10   4      404.59      426.76     51.03 o 
   9  10   4       87.56       70.56     42.79 o 
  -9  11   4       18.43       -4.35     42.59 o 
  -8  11   4      354.33      435.74     66.89 o 
  -7  11   4      247.39      300.45     41.29 o 
  -6  11   4      678.54      706.06     40.74 o 
  -5  11   4      292.80      283.03     29.14 o 
  -4  11   4      213.90      215.06     32.19 o 
  -3  11   4     1030.98     1042.33     49.90 o 
  -2  11   4      273.70      179.88     20.13 o 
  -1  11   4      773.56      821.40     23.27 o 
   0  11   4     2603.35     2540.30     38.98 o 
   1  11   4      687.36      730.83     19.95 o 
   2  11   4      970.36      967.78     50.53 o 
   3  11   4     1236.21     1296.08     32.82 o 
   4  11   4      965.98      939.11     37.83 o 
   5  11   4      236.08      230.50     28.57 o 
   6  11   4        8.97      -19.25     26.21 o 
   7  11   4     1583.61     1584.32     67.58 o 
   8  11   4      192.14      292.21     58.85 o 
   9  11   4      104.92       83.08     46.10 o 
  -9  12   4      217.66      255.87     53.55 o 
  -8  12   4      348.44      375.19     72.93 o 
  -7  12   4       18.14       -5.87     32.56 o 
  -6  12   4      717.70      758.17     44.99 o 
  -5  12   4      138.79      115.60     28.82 o 
  -4  12   4      144.16      155.05     24.70 o 
  -3  12   4     1219.26     1157.45     38.82 o 
  -2  12   4      655.28      640.64     29.45 o 
  -1  12   4      330.11      264.11     23.26 o 
   0  12   4       13.14      -10.70     10.70 o 
   1  12   4       22.75        7.87     13.57 o 
   2  12   4     1215.10     1254.03     37.78 o 
   3  12   4      777.47      732.93     33.39 o 
   4  12   4     1225.70     1131.19     42.30 o 
   5  12   4        8.44        3.93     26.28 o 
   6  12   4       83.87       86.59     29.78 o 
   7  12   4      266.07      222.61     37.62 o 
   8  12   4        7.42        6.57     37.37 o 
   9  12   4        6.78       10.29     55.23 o 
  -9  13   4        3.45      -44.62     44.62 o 
  -8  13   4       15.31       33.78     41.37 o 
  -7  13   4       25.03       26.48     30.03 o 
  -6  13   4       24.20        2.59     26.91 o 
  -5  13   4        5.71        2.74     27.75 o 
  -4  13   4       37.66       13.77     22.22 o 
  -3  13   4      708.97      682.30     33.19 o 
  -2  13   4       13.03      -12.48     27.65 o 
  -1  13   4       20.72       -6.79     17.98 o 
   0  13   4      541.37      545.14     29.25 o 
   1  13   4       81.74       50.78     15.65 o 
   2  13   4      267.24      222.86     55.46 o 
   3  13   4      610.94      614.85     31.90 o 
   4  13   4       35.77       12.27     22.95 o 
   5  13   4     1762.04     1715.66     55.39 o 
   6  13   4      169.19      167.76     33.71 o 
   7  13   4       40.20       72.46     33.57 o 
   8  13   4       29.91       23.42     42.18 o 
  -8  14   4      180.18      224.74     48.07 o 
  -7  14   4      184.35      110.03     35.65 o 
  -6  14   4      540.20      527.31     40.54 o 
  -5  14   4       30.67       16.13     25.69 o 
  -4  14   4       74.20       88.65     24.78 o 
  -3  14   4      344.92      403.01     32.23 o 
  -2  14   4      200.48      186.84     25.67 o 
  -1  14   4     1440.18     1414.08     44.93 o 
   0  14   4       62.74       46.33     18.51 o 
   1  14   4      111.43       77.82     20.40 o 
   2  14   4       21.36       22.20     19.69 o 
   3  14   4       41.17       35.65     23.01 o 
   4  14   4     1029.25     1048.26     42.55 o 
   5  14   4      228.93      166.50     31.10 o 
   6  14   4       39.37        7.60     32.78 o 
   7  14   4       20.33       15.45     34.44 o 
   8  14   4       13.17       38.25     44.57 o 
  -8  15   4       13.66      -42.81     42.81 o 
  -7  15   4       55.04       54.57     34.79 o 
  -6  15   4       76.07       16.37     31.39 o 
  -5  15   4       33.09        2.82     27.35 o 
  -4  15   4      139.31      135.95     28.35 o 
  -3  15   4      651.70      600.29     36.76 o 
  -2  15   4     1295.66     1260.96     44.19 o 
  -1  15   4        3.93       18.68     20.35 o 
   0  15   4      411.65      478.56     82.45 o 
   1  15   4       53.40       -4.08     19.56 o 
   2  15   4      334.41      279.32     42.12 o 
   3  15   4      864.00      831.03     40.25 o 
   4  15   4       37.69       35.19     26.32 o 
   5  15   4      539.98      536.53     42.96 o 
   6  15   4      182.03      136.25     35.21 o 
   7  15   4      180.94      197.29     40.61 o 
   8  15   4       22.15        9.29     43.97 o 
  -8  16   4      121.88      110.68     49.88 o 
  -7  16   4       83.50       99.80     43.11 o 
  -6  16   4      411.37      441.36     95.74 o 
  -5  16   4      916.70      886.60     46.48 o 
  -4  16   4       27.63       56.90     27.94 o 
  -3  16   4      386.74      380.19     35.34 o 
  -2  16   4      704.17      701.38     40.17 o 
  -1  16   4     2194.27     2204.39     60.98 o 
   0  16   4       22.16       16.77     22.11 o 
   1  16   4      173.82      139.28     47.08 o 
   2  16   4       19.71      -22.03     22.23 o 
   3  16   4      229.80      228.61     31.35 o 
   4  16   4       30.17       10.04     27.50 o 
   5  16   4      145.75      119.77     34.01 o 
   6  16   4      664.53      738.17     53.13 o 
   7  16   4       29.93       25.37     37.79 o 
  -7  17   4      602.50      603.99     63.55 o 
  -6  17   4      153.75      134.05     43.65 o 
  -5  17   4       75.52       51.19     58.61 o 
  -4  17   4     3515.90     3579.71     86.00 o 
  -3  17   4     1646.45     1670.72     56.43 o 
  -2  17   4      315.23      280.95     38.82 o 
  -1  17   4        2.52      -19.15     24.29 o 
   0  17   4     2876.72     2808.22     83.92 o 
   1  17   4       55.30       54.32     41.67 o 
   2  17   4      232.83      174.77     66.29 o 
   3  17   4     1649.35     1524.48    151.15 o 
   4  17   4      485.40      552.44     77.35 o 
   5  17   4        4.74      -31.21     31.21 o 
   6  17   4     1057.26     1042.54     55.38 o 
   7  17   4      432.24      437.39     52.40 o 
  -7  18   4      371.19      474.74     61.23 o 
  -6  18   4       23.85      -11.64     35.93 o 
  -5  18   4      743.66      898.26     51.31 o 
  -4  18   4      282.02      286.81     38.73 o 
  -3  18   4       11.01       -7.19     28.37 o 
  -2  18   4     1052.90     1066.06     47.45 o 
  -1  18   4      804.09      744.46     47.60 o 
   0  18   4      164.37      186.59     91.98 o 
   1  18   4      706.45      701.76     50.00 o 
   2  18   4     2513.22     2509.33     97.19 o 
   3  18   4        2.47      -11.65     34.40 o 
   4  18   4      567.72      516.61     45.08 o 
   5  18   4      785.82      812.58     50.95 o 
   6  18   4       50.66        2.88     42.11 o 
  -6  19   4       66.99       42.05     47.91 o 
  -5  19   4       58.23       43.33     37.84 o 
  -4  19   4     1711.41     1684.37     62.42 o 
  -3  19   4      144.26      137.04     42.18 o 
  -2  19   4        4.48       12.94     29.49 o 
  -1  19   4       14.90       64.64     34.79 o 
   0  19   4     2858.47     2920.68     91.79 o 
   1  19   4      329.09      226.25     41.70 o 
   2  19   4       90.26       95.40     39.34 o 
   3  19   4      696.87      734.08     60.72 o 
   4  19   4      121.41      171.60     37.06 o 
   5  19   4        1.73       18.13     36.85 o 
   6  19   4       23.45       72.06     46.81 o 
  -5  20   4      561.94      546.18     65.43 o 
  -4  20   4       45.80       44.38     37.20 o 
  -3  20   4       19.08       17.47     35.48 o 
  -2  20   4      605.27      695.28     76.87 o 
  -1  20   4        8.31       31.32     45.85 o 
   0  20   4        2.73       49.52     59.33 o 
   1  20   4      596.87      609.70     63.82 o 
   2  20   4     2737.13     2791.57    109.52 o 
   3  20   4       52.11       40.50     42.08 o 
   4  20   4        1.20        2.25     43.53 o 
   5  20   4     1024.54     1032.90     57.96 o 
  -4  21   4      534.59      625.41     56.62 o 
  -3  21   4      403.66      453.49     85.74 o 
  -2  21   4       72.36       46.93     75.24 o 
  -1  21   4      291.14      310.55     79.57 o 
   0  21   4     1191.86     1223.03     65.99 o 
   1  21   4       86.06       37.63     41.49 o 
   2  21   4       20.00      -33.76     41.20 o 
   3  21   4       56.62       74.58     45.53 o 
   4  21   4      309.54      286.72     56.08 o 
  -3  22   4        0.62        1.49     48.93 o 
  -2  22   4     1196.22     1249.96     71.51 o 
  -1  22   4      348.03      213.63    135.12 o 
   0  22   4        1.52      -15.37     45.23 o 
   1  22   4      148.53      104.29     48.89 o 
   2  22   4      497.23      335.34     54.97 o 
 -11   1   5       17.15       51.70     69.03 o 
 -10   1   5      130.96      126.54     58.54 o 
  -9   1   5      184.73      161.49     34.66 o 
  -8   1   5       30.58       24.71     36.43 o 
  -7   1   5       76.27       48.53     21.21 o 
  -6   1   5     1767.55     1882.87     57.35 o 
  -5   1   5       79.79       20.83     19.83 o 
  -4   1   5      210.68       79.91     19.88 o 
  -3   1   5        1.73        7.14      7.14 o 
  -2   1   5     1791.03     2052.05     27.62 o 
  -1   1   5     2482.45     2644.05     31.53 o 
   0   1   5     2178.82     2262.07     28.22 o 
   1   1   5       76.02       77.54      7.16 o 
   2   1   5    11402.31    12268.10    166.33 o 
   3   1   5       40.50       17.79      8.48 o 
   4   1   5     1875.57     1978.80     43.92 o 
   5   1   5      170.01      255.10     25.71 o 
   6   1   5      712.01      764.21     37.74 o 
   7   1   5      206.89      286.56     32.66 o 
   8   1   5        1.71        2.82     26.49 o 
   9   1   5      149.42      195.86     39.96 o 
  10   1   5       21.50      -34.91     53.13 o 
 -11   2   5      745.63      829.76     97.90 o 
 -10   2   5       12.65      -51.06     51.06 o 
  -9   2   5      231.66      250.91     40.48 o 
  -8   2   5        6.48       -1.45     31.05 o 
  -7   2   5      588.54      473.73     29.55 o 
  -6   2   5     1136.79     1059.07     35.74 o 
  -5   2   5        0.36       -9.89     13.89 o 
  -4   2   5      450.27      361.81     15.85 o 
  -3   2   5     7921.07     9106.96    108.29 o 
  -2   2   5     1804.88     1924.13     26.52 o 
  -1   2   5      915.80      935.76     15.71 o 
   0   2   5     3501.70     3772.73     42.31 o 
   1   2   5    12534.39    13961.83    157.67 o 
   2   2   5     5058.22     5917.36     76.02 o 
   3   2   5      325.22      344.65     15.27 o 
   4   2   5       14.87       21.99     10.77 o 
   5   2   5      658.67      637.24     41.75 o 
   6   2   5      379.62      395.80     30.73 o 
   7   2   5       87.28       84.90     27.36 o 
   8   2   5       47.22       21.92     27.53 o 
   9   2   5      178.96      222.42     38.89 o 
  10   2   5       16.05      -37.14     52.89 o 
 -11   3   5       20.21      -14.95     68.08 o 
 -10   3   5      573.49      703.35     60.37 o 
  -9   3   5     1953.25     1750.02     95.60 o 
  -8   3   5      671.17      582.66     45.21 o 
  -7   3   5        0.09        9.03     26.16 o 
  -6   3   5     1000.82      926.03     33.25 o 
  -5   3   5      238.11      194.13     28.81 o 
  -4   3   5     2382.17     2351.41     39.23 o 
  -3   3   5      611.34      658.16     17.51 o 
  -2   3   5      233.84      402.13     12.72 o 
  -1   3   5     4180.09     4238.29     42.81 o 
   0   3   5    16895.06    17781.50    159.15 o 
   1   3   5      361.48      394.52     10.42 o 
   2   3   5     4090.64     4102.12     54.18 o 
   3   3   5      307.31      235.54     13.47 o 
   4   3   5      917.37      937.09     25.72 o 
   5   3   5      778.27      708.02     33.32 o 
   6   3   5        4.90       -4.34     20.08 o 
   7   3   5      187.64      289.51     32.78 o 
   8   3   5      249.89      271.57     36.79 o 
   9   3   5      258.52      211.70     43.62 o 
  10   3   5        8.10       46.97     63.63 o 
 -11   4   5      684.30      905.15    103.39 o 
 -10   4   5       21.85       77.06     41.05 o 
  -9   4   5       63.08       21.47     41.48 o 
  -8   4   5      452.62      521.50     76.35 o 
  -7   4   5     3833.89     3502.21     91.99 o 
  -6   4   5     1043.72      923.74     27.25 o 
  -5   4   5      627.20      674.71     22.76 o 
  -4   4   5    23500.44    23870.90    266.44 o 
  -3   4   5       48.33       37.08      7.27 o 
  -2   4   5     1838.50     1777.04     27.07 o 
  -1   4   5     1548.19     1646.62     23.18 o 
   0   4   5    14233.51    15298.13    151.96 o 
   1   4   5     8585.14     9269.11     97.90 o 
   2   4   5      813.66      962.95     17.75 o 
   3   4   5     1693.64     1604.40     26.05 o 
   4   4   5      331.14      337.00     15.95 o 
   5   4   5      388.03      370.24     27.85 o 
   6   4   5       36.13       18.30     29.27 o 
   7   4   5      337.80      385.19     30.61 o 
   8   4   5      854.14      828.29     39.50 o 
   9   4   5       60.12       27.87     37.94 o 
  10   4   5       20.31       33.18     42.82 o 
 -10   5   5      241.21      307.42     50.61 o 
  -9   5   5     1870.05     1992.37    141.21 o 
  -8   5   5        5.36       -6.99     27.92 o 
  -7   5   5       33.27       57.49     27.26 o 
  -6   5   5       68.23       44.76     17.52 o 
  -5   5   5      754.59      687.10     20.69 o 
  -4   5   5      231.23      294.38     20.01 o 
  -3   5   5      633.22      676.07     18.56 o 
  -2   5   5     2520.63     2380.63     30.82 o 
  -1   5   5      215.03      176.93      7.55 o 
   0   5   5     1551.56     1645.24     22.03 o 
   1   5   5       78.03       84.02      8.11 o 
   2   5   5        5.78        7.15      6.47 o 
   3   5   5      891.57      872.92     19.03 o 
   4   5   5     1619.38     1778.43     30.08 o 
   5   5   5     3605.47     3544.19     67.80 o 
   6   5   5      106.19      123.97     26.23 o 
   7   5   5      766.80      803.61     39.20 o 
   8   5   5       26.67       -3.55     32.73 o 
   9   5   5      927.38      988.21     59.49 o 
  10   5   5       53.58       58.74     47.40 o 
 -10   6   5      359.30      427.43     56.27 o 
  -9   6   5      383.75      371.26    137.27 o 
  -8   6   5      273.08      302.39     39.87 o 
  -7   6   5     1023.16     1036.55     49.49 o 
  -6   6   5     2829.16     2593.26    183.92 o 
  -5   6   5      639.46      691.66     26.16 o 
  -4   6   5     9786.33     9671.07    104.65 o 
  -3   6   5     8136.61     9152.71    110.97 o 
  -2   6   5       66.31      104.31     11.49 o 
  -1   6   5     2509.69     2771.22     32.39 o 
   0   6   5     1069.37     1029.51     17.09 o 
   1   6   5      877.45     1042.55     22.42 o 
   2   6   5     4388.43     4991.82     55.16 o 
   3   6   5      871.07      815.75     18.70 o 
   4   6   5     1644.30     1627.66     30.73 o 
   5   6   5     1547.63     1442.92     39.78 o 
   6   6   5     1612.47     1534.39     44.10 o 
   7   6   5     1803.95     1899.50     52.89 o 
   8   6   5       49.04       27.19     32.66 o 
   9   6   5      245.61      225.98     45.14 o 
  10   6   5      131.79      100.23     48.31 o 
 -10   7   5       68.84       74.23     43.34 o 
  -9   7   5      466.41      611.16    182.57 o 
  -8   7   5      202.45      198.12     37.68 o 
  -7   7   5       82.63       95.34     30.78 o 
  -6   7   5     1308.42     1226.46     51.00 o 
  -5   7   5     1715.10     1654.45     54.50 o 
  -4   7   5     3962.69     4118.44     60.82 o 
  -3   7   5       57.33       38.20      9.89 o 
  -2   7   5    32415.22    34539.54    375.34 o 
  -1   7   5     2999.88     3379.52     42.02 o 
   0   7   5        8.86       12.27      6.17 o 
   1   7   5      859.44      843.87     18.30 o 
   2   7   5     5158.11     5063.34     56.32 o 
   3   7   5     3530.90     3563.44     44.93 o 
   4   7   5     1854.29     2009.67     34.86 o 
   5   7   5     3798.39     3751.73     63.60 o 
   6   7   5     1279.80     1312.95     40.78 o 
   7   7   5      582.27      619.30     44.73 o 
   8   7   5      424.72      502.72     52.73 o 
   9   7   5      728.70      877.78     62.28 o 
  10   7   5      783.07      851.29     75.04 o 
 -10   8   5      315.07      310.57     68.32 o 
  -9   8   5      121.08       86.75     82.32 o 
  -8   8   5      337.64      323.20     43.70 o 
  -7   8   5     1191.56     1255.03     56.46 o 
  -6   8   5      356.72      365.26     37.34 o 
  -5   8   5        2.32        8.01     19.63 o 
  -4   8   5     7200.10     7154.01     94.16 o 
  -3   8   5     2621.03     2546.48     41.98 o 
  -2   8   5        3.53        7.29      9.34 o 
  -1   8   5     6862.71     7155.25     79.25 o 
   0   8   5     3329.62     3387.65     44.53 o 
   1   8   5     2308.95     2728.84     35.15 o 
   2   8   5     3290.64     3184.30     40.54 o 
   3   8   5     5598.05     5784.07     70.45 o 
   4   8   5      859.80      884.10     27.09 o 
   5   8   5     3869.85     3784.45     64.87 o 
   6   8   5     2184.73     2331.40     74.13 o 
   7   8   5     1527.06     1499.26     62.54 o 
   8   8   5      179.86       94.06     35.71 o 
   9   8   5      490.84      557.08     59.74 o 
  10   8   5      262.08      340.35     56.69 o 
 -10   9   5        2.56       44.06     61.72 o 
  -9   9   5      810.59      884.76     65.89 o 
  -8   9   5      850.34      883.38     55.31 o 
  -7   9   5       39.57       82.31     31.60 o 
  -6   9   5      631.17      712.61     68.24 o 
  -5   9   5     2040.41     2133.31     54.38 o 
  -4   9   5      634.66      568.23     28.58 o 
  -3   9   5      494.10      469.56     19.18 o 
  -2   9   5    11468.10    12298.88    146.41 o 
  -1   9   5     1469.64     1528.38     26.08 o 
   0   9   5      242.09      302.32     14.17 o 
   1   9   5     3873.17     3749.72     45.30 o 
   2   9   5     3299.08     3263.70     41.86 o 
   3   9   5        2.38       -1.08     11.80 o 
   4   9   5      516.50      548.59     23.82 o 
   5   9   5     7109.62     7200.04    103.64 o 
   6   9   5      130.05      104.91     25.64 o 
   7   9   5      328.87      313.13     89.20 o 
   8   9   5      494.81      604.17     56.46 o 
   9   9   5      158.01      171.01     45.37 o 
 -10  10   5      175.52      160.42     62.91 o 
  -9  10   5       35.13       16.39     42.36 o 
  -8  10   5      237.88      228.08     43.52 o 
  -7  10   5      657.92      620.35     46.96 o 
  -6  10   5      125.28      102.40     31.65 o 
  -5  10   5        4.71       27.15     20.44 o 
  -4  10   5      727.29      716.67     31.15 o 
  -3  10   5      666.95      650.53     45.06 o 
  -2  10   5       63.51       24.56     12.29 o 
  -1  10   5     1727.60     1710.67     32.40 o 
   0  10   5     1384.00     1196.98     22.21 o 
   1  10   5      472.84      480.92     15.30 o 
   2  10   5     1428.13     1381.88     32.76 o 
   3  10   5     3183.24     3353.25     56.60 o 
   4  10   5     2050.81     2074.40     44.02 o 
   5  10   5      206.89      182.68     28.15 o 
   6  10   5      553.72      620.49     42.98 o 
   7  10   5     1676.53     1625.69     66.62 o 
   8  10   5      166.80      193.96     52.09 o 
   9  10   5      871.08      907.65     65.58 o 
  -9  11   5     1361.25     1305.70     68.85 o 
  -8  11   5     1322.97     1412.20     67.56 o 
  -7  11   5       22.42      -25.78     30.25 o 
  -6  11   5      260.81      250.67     76.41 o 
  -5  11   5     1605.78     1579.45     49.17 o 
  -4  11   5     1320.38     1256.02     42.36 o 
  -3  11   5     1288.84     1198.05     38.11 o 
  -2  11   5     4963.20     4885.54    106.15 o 
  -1  11   5       44.33       32.28     10.19 o 
   0  11   5      853.81      881.48     20.18 o 
   1  11   5     6471.84     6650.22     79.05 o 
   2  11   5     4882.23     4756.06     82.37 o 
   3  11   5       11.93      -14.35     14.35 o 
   4  11   5     6099.28     6151.68    109.06 o 
   5  11   5      337.16      363.30     58.52 o 
   6  11   5      151.60      117.25     27.77 o 
   7  11   5      151.79      114.11     38.13 o 
   8  11   5      171.39      130.88     43.57 o 
   9  11   5       56.98       28.50     53.09 o 
  -9  12   5       54.68       74.76     45.96 o 
  -8  12   5     1091.76     1126.91    133.77 o 
  -7  12   5     1234.39     1274.51     60.78 o 
  -6  12   5        8.33       26.58     25.53 o 
  -5  12   5     3536.45     3414.43     92.69 o 
  -4  12   5     2497.36     2375.44     72.21 o 
  -3  12   5     1203.10     1090.99     46.32 o 
  -2  12   5       20.25       -9.30     16.49 o 
  -1  12   5     4330.45     4213.57     65.29 o 
   0  12   5      158.99       87.73     16.78 o 
   1  12   5       20.02       -5.27     12.79 o 
   2  12   5     3416.03     3516.38     68.78 o 
   3  12   5     4411.27     4418.25     71.25 o 
   4  12   5      363.85      378.95     31.88 o 
   5  12   5      852.57      868.94     40.35 o 
   6  12   5     1199.80     1307.19     51.25 o 
   7  12   5        9.89       34.75     34.36 o 
   8  12   5        0.39      -16.14     39.73 o 
   9  12   5      517.92      519.61     61.49 o 
  -9  13   5      754.59      781.39     77.07 o 
  -8  13   5      790.02      763.93     58.92 o 
  -7  13   5      531.67      574.56    100.25 o 
  -6  13   5      340.11      402.97     44.06 o 
  -5  13   5      877.22      877.18     49.22 o 
  -4  13   5     1245.66     1136.79     94.96 o 
  -3  13   5     3469.28     3457.36     89.85 o 
  -2  13   5     3629.18     3235.63     68.65 o 
  -1  13   5      107.68       68.82     23.99 o 
   0  13   5     2467.78     2531.64     47.35 o 
   1  13   5     3208.18     3328.51     57.58 o 
   2  13   5      810.83      729.48     31.66 o 
   3  13   5      215.66      165.56     24.37 o 
   4  13   5     3036.99     2941.07     69.73 o 
   5  13   5      283.31      322.02     35.21 o 
   6  13   5       53.83       32.69     29.46 o 
   7  13   5      495.32      528.66     45.22 o 
   8  13   5      320.72      421.47     54.75 o 
  -8  14   5      364.40      409.92     55.57 o 
  -7  14   5        5.93        2.35     34.37 o 
  -6  14   5      191.18      224.89     42.99 o 
  -5  14   5      832.86      745.60     98.53 o 
  -4  14   5     3626.64     3145.21    190.32 o 
  -3  14   5     4586.65     4450.62    113.62 o 
  -2  14   5      374.49      341.31     29.52 o 
  -1  14   5      753.29      742.41     28.00 o 
   0  14   5      147.34      125.83     21.71 o 
   1  14   5      296.50      245.39     23.99 o 
   2  14   5     1199.82     1286.48     42.16 o 
   3  14   5     1162.33     1103.11     41.25 o 
   4  14   5      176.00      122.39     29.67 o 
   5  14   5      296.62      285.28     48.76 o 
   6  14   5     1838.99     1882.98     63.02 o 
   7  14   5      427.07      501.72     51.64 o 
   8  14   5      215.78      241.99     50.06 o 
  -8  15   5      272.09      308.04     99.85 o 
  -7  15   5      192.44      109.96     67.32 o 
  -6  15   5      386.70      412.69     41.80 o 
  -5  15   5      238.66      212.35     33.18 o 
  -4  15   5      136.74      180.34     61.40 o 
  -3  15   5     2968.21     2974.37     70.91 o 
  -2  15   5       22.17       16.99     21.66 o 
  -1  15   5      214.99      157.87     30.07 o 
   0  15   5       50.54       27.83     21.46 o 
   1  15   5      133.04      151.23     34.99 o 
   2  15   5      387.29      444.33     33.29 o 
   3  15   5     2667.60     2631.12     65.20 o 
   4  15   5     1988.15     1939.81     58.03 o 
   5  15   5      235.62      256.21     36.59 o 
   6  15   5      240.47      185.34     36.02 o 
   7  15   5      307.37      278.84     43.94 o 
   8  15   5      835.86      870.33     66.67 o 
  -8  16   5      139.33      139.47     51.54 o 
  -7  16   5        5.77       29.34     43.27 o 
  -6  16   5       29.22       29.18     33.56 o 
  -5  16   5      546.12      599.25     42.12 o 
  -4  16   5     2008.35     2073.45     62.47 o 
  -3  16   5     3890.20     3929.96     86.26 o 
  -2  16   5      235.50      241.23     30.69 o 
  -1  16   5      273.55      324.45     45.68 o 
   0  16   5       20.59       -2.49     22.45 o 
   1  16   5     1581.73     1640.26     60.76 o 
   2  16   5      995.02      989.76     40.77 o 
   3  16   5     3531.90     3420.68     91.50 o 
   4  16   5        1.21       18.21     28.75 o 
   5  16   5      326.55      293.07     37.78 o 
   6  16   5     1006.81     1065.05    118.80 o 
   7  16   5      179.80      212.79     63.26 o 
  -7  17   5        0.74      -36.10     44.09 o 
  -6  17   5       82.41       95.14     42.53 o 
  -5  17   5      289.68      220.56     36.36 o 
  -4  17   5      495.85      513.87     42.23 o 
  -3  17   5      813.38      832.26     44.83 o 
  -2  17   5       11.26        7.39     25.84 o 
  -1  17   5      808.82      871.64     41.00 o 
   0  17   5      284.78      223.99     36.28 o 
   1  17   5     4261.04     4186.73    129.20 o 
   2  17   5       65.22       22.48     30.40 o 
   3  17   5       31.99       25.10     27.02 o 
   4  17   5     1954.49     2074.89     64.03 o 
   5  17   5       99.88       50.32     33.37 o 
   6  17   5      253.11      207.79     41.75 o 
   7  17   5      102.24      103.77     42.86 o 
  -6  18   5      392.49      433.90     81.48 o 
  -5  18   5      345.32      369.67     44.29 o 
  -4  18   5      804.49      800.05     49.23 o 
  -3  18   5      496.85      543.13     44.52 o 
  -2  18   5        1.06      -19.55     28.36 o 
  -1  18   5      503.79      559.37     63.45 o 
   0  18   5      145.96      154.59     36.09 o 
   1  18   5      236.84      214.88     65.34 o 
   2  18   5     1091.37     1060.10    117.79 o 
   3  18   5      171.06       90.31     35.17 o 
   4  18   5       57.31       24.72     32.02 o 
   5  18   5        1.07      -34.46     34.46 o 
   6  18   5     1069.39     1128.72     79.65 o 
  -6  19   5       38.80       27.52     46.39 o 
  -5  19   5       41.58       -9.51     41.88 o 
  -4  19   5       18.02       21.48     34.89 o 
  -3  19   5        5.35        0.84     32.67 o 
  -2  19   5       55.04       38.71     35.87 o 
  -1  19   5       55.58       80.31     37.23 o 
   0  19   5       86.72      134.59     45.41 o 
   1  19   5      745.98      769.03     51.65 o 
   2  19   5      100.11       70.18     39.79 o 
   3  19   5       38.58       43.78     37.69 o 
   4  19   5      271.35      266.13     50.02 o 
   5  19   5      265.68      265.22     43.90 o 
  -5  20   5      135.19      102.55     50.45 o 
  -4  20   5       31.85        1.75     37.74 o 
  -3  20   5       32.51       53.13     36.81 o 
  -2  20   5       13.28      -14.23     39.67 o 
  -1  20   5      980.39      948.42     58.80 o 
   0  20   5        3.66       20.37     38.08 o 
   1  20   5       73.14        4.91     38.87 o 
   2  20   5      456.89      346.08     81.08 o 
   3  20   5       38.53       -1.81     41.79 o 
   4  20   5        5.66        2.69     45.16 o 
   5  20   5      145.93      132.55     50.37 o 
  -4  21   5        5.17       59.03     48.59 o 
  -3  21   5      354.03      235.45     78.90 o 
  -2  21   5      814.19      822.42     88.40 o 
  -1  21   5      190.19      133.78     45.49 o 
   0  21   5      275.33      228.90     62.07 o 
   1  21   5       27.48       44.67     42.41 o 
   2  21   5       25.43       56.56     45.68 o 
   3  21   5       70.20      117.95     45.89 o 
   4  21   5       82.06        9.67     48.50 o 
  -3  22   5       67.21       48.98     48.49 o 
  -2  22   5       25.24       16.22     48.47 o 
  -1  22   5       79.83       66.22     48.67 o 
   0  22   5        1.75      -34.93     46.22 o 
   1  22   5       59.05       57.50     48.73 o 
   2  22   5       32.84       39.10     48.20 o 
 -10   0   6     1842.26     1708.98     99.97 o 
  -9   0   6      820.24      810.51     67.20 o 
  -8   0   6     1722.49     1657.93     64.78 o 
  -7   0   6     1594.45     1543.64     83.27 o 
  -6   0   6      181.52       73.25     35.31 o 
  -5   0   6    16951.77    18601.80    439.57 o 
  -4   0   6      798.56      888.49     35.10 o 
  -3   0   6    15232.84    15708.11    205.47 o 
  -2   0   6     1737.81     1688.09     35.09 o 
  -1   0   6     8843.00     9149.47    233.82 o 
   0   0   6    30672.55    32281.16    494.95 o 
   1   0   6     6018.07     6294.46    149.84 o 
   2   0   6     2550.90     2766.52    100.89 o 
   3   0   6     8478.71     9459.84    286.51 o 
   4   0   6     4032.88     3930.72    101.32 o 
   5   0   6     1162.79     1169.86     44.70 o 
   6   0   6       48.93       45.41     29.82 o 
   7   0   6     2362.04     2327.02     99.73 o 
   8   0   6      991.56     1095.00     74.44 o 
   9   0   6       55.32       49.31     47.40 o 
  10   0   6       37.05       69.51     57.26 o 
 -10   1   6      466.44      495.96     78.34 o 
  -9   1   6      619.26      722.46     48.80 o 
  -8   1   6     1504.45      840.49     72.69 o 
  -7   1   6       71.94       40.22     32.23 o 
  -6   1   6     4448.05     4471.77    157.43 o 
  -5   1   6     5404.43     5184.66    120.93 o 
  -4   1   6    25536.86    28535.20    363.21 o 
  -3   1   6    13265.88    14493.81    148.65 o 
  -2   1   6     2330.55     2381.09     27.56 o 
  -1   1   6     6159.48     6593.44     78.48 o 
   0   1   6     4129.55     4524.47     50.86 o 
   1   1   6      513.29      643.80     17.02 o 
   2   1   6    72527.31    73680.62    791.28 o 
   3   1   6    24368.15    26435.59    296.43 o 
   4   1   6      331.15      384.12     18.61 o 
   5   1   6      504.94      447.80     21.50 o 
   6   1   6     3890.94     3822.81     91.87 o 
   7   1   6        2.37       15.24     23.96 o 
   8   1   6       43.82        7.34     28.10 o 
   9   1   6     2375.40     2398.99     81.49 o 
  10   1   6        4.29      -70.35     70.35 o 
 -10   2   6     1012.36      912.63     76.83 o 
  -9   2   6      770.78      758.02     64.26 o 
  -8   2   6     1330.09     1204.09     54.59 o 
  -7   2   6     2591.37     2613.47     61.30 o 
  -6   2   6      114.18       54.34     17.96 o 
  -5   2   6     4680.62     4803.08     69.92 o 
  -4   2   6      114.34      100.07     20.23 o 
  -3   2   6    22232.90    23624.69    234.36 o 
  -2   2   6      134.10      137.35      8.24 o 
  -1   2   6     1222.15     1322.57     20.15 o 
   0   2   6     5129.31     5401.49     58.62 o 
   1   2   6    15201.34    16159.77    162.57 o 
   2   2   6     1352.32     1526.68     36.57 o 
   3   2   6    13934.12    15628.49    211.35 o 
   4   2   6     1929.94     1636.12     60.20 o 
   5   2   6        4.27       -1.42     12.01 o 
   6   2   6       77.13       59.47     21.24 o 
   7   2   6     1283.45     1221.47     60.17 o 
   8   2   6     1713.41     1643.33     63.12 o 
   9   2   6      267.93      320.74     42.85 o 
  10   2   6       55.81       24.26     56.79 o 
 -10   3   6      445.77      504.05     53.73 o 
  -9   3   6       82.06       90.99     64.30 o 
  -8   3   6      624.78      579.85     34.03 o 
  -7   3   6      689.72      642.76     30.97 o 
  -6   3   6      911.86      994.87     29.13 o 
  -5   3   6    10456.85    10441.22    129.66 o 
  -4   3   6       35.89       28.44     10.22 o 
  -3   3   6     3969.18     4307.67     57.97 o 
  -2   3   6      876.03     1146.01     17.24 o 
  -1   3   6     1925.33     1875.59     22.79 o 
   0   3   6     1904.23     2115.73     28.03 o 
   1   3   6       41.15       16.47      5.52 o 
   2   3   6      659.64      514.47     15.33 o 
   3   3   6     6176.55     6507.16     86.13 o 
   4   3   6     4985.35     5206.13     75.44 o 
   5   3   6     2141.54     2053.15     75.83 o 
   6   3   6     3099.40     3314.34    148.61 o 
   7   3   6       56.40       47.99     26.06 o 
   8   3   6       11.55       11.81     27.63 o 
   9   3   6     1725.13     1772.52     69.52 o 
  10   3   6      269.29      265.07    153.18 o 
 -10   4   6      643.90      797.04    104.90 o 
  -9   4   6      439.28      457.52     75.67 o 
  -8   4   6      188.56      160.63     88.60 o 
  -7   4   6      118.62      155.59     41.38 o 
  -6   4   6      165.65      177.13     25.79 o 
  -5   4   6     1618.24     1584.17     33.27 o 
  -4   4   6     1110.03     1177.08     25.82 o 
  -3   4   6    21269.68    23377.87    258.92 o 
  -2   4   6     1554.59     1622.68     22.07 o 
  -1   4   6       10.12        4.92      4.66 o 
   0   4   6       48.15       22.70      5.39 o 
   1   4   6     5638.17     5644.72     58.38 o 
   2   4   6    10104.18    10918.10    106.13 o 
   3   4   6        7.97       -0.52      7.73 o 
   4   4   6     3561.29     3410.73     55.67 o 
   5   4   6     1884.02     2027.59     47.64 o 
   6   4   6       19.67      -14.09     19.15 o 
   7   4   6      956.89     1074.04     40.54 o 
   8   4   6     1593.56     1596.14     52.25 o 
   9   4   6      131.08      126.07     42.23 o 
  10   4   6      354.85      421.40    149.52 o 
 -10   5   6       61.75      110.39     64.50 o 
  -9   5   6       12.91       13.97     36.94 o 
  -8   5   6       82.43       62.77     32.08 o 
  -7   5   6      907.73      939.11     47.69 o 
  -6   5   6      164.36      156.60     20.79 o 
  -5   5   6     3684.32     3723.82     67.64 o 
  -4   5   6      631.60      575.10     21.87 o 
  -3   5   6     2569.57     2708.21     36.19 o 
  -2   5   6       36.07       38.51      6.09 o 
  -1   5   6     2978.96     3074.40     35.05 o 
   0   5   6     2603.03     2607.62     34.28 o 
   1   5   6      761.24      751.09     16.14 o 
   2   5   6     1501.49     1421.02     23.44 o 
   3   5   6      557.58      483.41     14.95 o 
   4   5   6        1.10        7.09      9.95 o 
   5   5   6      966.67      932.91     28.16 o 
   6   5   6      560.68      553.41     29.14 o 
   7   5   6      178.90      201.40     41.43 o 
   8   5   6       18.95       20.21     33.99 o 
   9   5   6      449.45      506.91     55.28 o 
  10   5   6      113.86      144.27     48.91 o 
 -10   6   6      307.17      389.07     69.83 o 
  -9   6   6     1496.46     1409.81     67.45 o 
  -8   6   6      103.35       46.56     46.96 o 
  -7   6   6      878.86      776.60     44.58 o 
  -6   6   6       14.59       22.66     22.57 o 
  -5   6   6      342.89      432.81     28.42 o 
  -4   6   6     2075.09     2203.02     39.55 o 
  -3   6   6     4510.22     4876.34     66.14 o 
  -2   6   6     3119.43     3111.61     39.11 o 
  -1   6   6      906.22      966.76     16.61 o 
   0   6   6       12.87        1.00      5.64 o 
   1   6   6     1100.36     1027.66     23.33 o 
   2   6   6     3945.39     4249.33     53.31 o 
   3   6   6      899.50     1006.70     21.28 o 
   4   6   6      158.01      148.11     15.50 o 
   5   6   6      693.20      639.60     24.50 o 
   6   6   6      311.24      324.42     53.48 o 
   7   6   6        4.34      -19.61     19.61 o 
   8   6   6      127.46      162.41     39.01 o 
   9   6   6        7.80       -5.22     40.84 o 
  10   6   6      515.32      506.88     63.25 o 
 -10   7   6      120.72       72.61     46.91 o 
  -9   7   6       72.63       80.70     51.26 o 
  -8   7   6     2273.99     2030.86     72.90 o 
  -7   7   6     1089.43     1137.10     52.35 o 
  -6   7   6     1185.76     1057.84     49.75 o 
  -5   7   6       78.75       71.00     22.27 o 
  -4   7   6      722.08      691.09     22.00 o 
  -3   7   6     1048.29     1165.30     25.96 o 
  -2   7   6     6636.87     7378.90    109.79 o 
  -1   7   6      320.07      348.80     11.16 o 
   0   7   6     7048.12     8661.14     85.63 o 
   1   7   6     8021.48     8499.09    108.81 o 
   2   7   6     1019.40     1216.27     22.31 o 
   3   7   6     2083.53     2090.44     32.37 o 
   4   7   6       34.07       26.14     11.00 o 
   5   7   6     3034.08     3013.72     56.06 o 
   6   7   6       12.67        7.45     18.55 o 
   7   7   6      742.43      666.95     45.37 o 
   8   7   6      297.82      298.20     43.18 o 
   9   7   6       44.25       -3.18     41.63 o 
  10   7   6      261.22      202.13     51.01 o 
 -10   8   6       19.76       45.33     44.26 o 
  -9   8   6      769.80      768.40     63.70 o 
  -8   8   6       46.29      111.31     35.41 o 
  -7   8   6       30.86       42.41     28.76 o 
  -6   8   6      108.57      106.39     27.25 o 
  -5   8   6      218.69      211.21     33.07 o 
  -4   8   6       53.42       73.73     13.15 o 
  -3   8   6      890.10      937.46     23.89 o 
  -2   8   6     4481.18     4661.22     64.78 o 
  -1   8   6     1841.02     2021.07     30.55 o 
   0   8   6      478.97      504.17     14.29 o 
   1   8   6       23.61        2.95      7.50 o 
   2   8   6     1795.10     1900.09     33.08 o 
   3   8   6     1003.04      997.48     21.80 o 
   4   8   6      938.49      928.64     28.17 o 
   5   8   6      445.45      483.66     26.28 o 
   6   8   6      856.46      851.07     47.62 o 
   7   8   6      155.43      131.63     35.71 o 
   8   8   6        6.51       25.78     37.23 o 
   9   8   6       40.49       86.75     41.92 o 
  10   8   6      211.61      154.13     70.70 o 
 -10   9   6        1.40      -17.58     45.67 o 
  -9   9   6        0.46       -8.82     37.33 o 
  -8   9   6      172.98      167.69     69.31 o 
  -7   9   6      874.20      880.26     52.57 o 
  -6   9   6      833.65      739.25     43.29 o 
  -5   9   6       19.23       31.88     19.20 o 
  -4   9   6     2441.19     2366.07     54.19 o 
  -3   9   6      802.34      861.33     24.19 o 
  -2   9   6      948.32     1046.50     26.02 o 
  -1   9   6       70.88       32.90      8.21 o 
   0   9   6      525.34      420.66     14.36 o 
   1   9   6     4141.55     4119.06     49.18 o 
   2   9   6      432.01      422.38     15.51 o 
   3   9   6     4870.45     5019.60     68.29 o 
   4   9   6        4.69       15.24     14.83 o 
   5   9   6     3164.53     3158.13     58.99 o 
   6   9   6       57.63       57.41     25.51 o 
   7   9   6      984.95     1023.83     55.51 o 
   8   9   6      154.16      121.97     41.39 o 
   9   9   6        0.48      -25.11     42.99 o 
 -10  10   6       88.43      169.13     52.41 o 
  -9  10   6      366.17      394.92     54.27 o 
  -8  10   6       23.02       61.32     51.38 o 
  -7  10   6       37.72       67.78     32.62 o 
  -6  10   6        0.82      -10.54     22.66 o 
  -5  10   6       15.46       27.28     20.38 o 
  -4  10   6        3.81      -16.64     16.64 o 
  -3  10   6      234.12      184.87     49.70 o 
  -2  10   6     1976.73     2050.80     38.71 o 
  -1  10   6      209.46      176.89     13.41 o 
   0  10   6        0.34        0.50      8.76 o 
   1  10   6      126.48      100.26     10.70 o 
   2  10   6       83.96       68.78     12.52 o 
   3  10   6      419.95      401.45     23.08 o 
   4  10   6     1157.61     1128.04     32.83 o 
   5  10   6      723.32      729.80     36.57 o 
   6  10   6       24.76       -1.34     25.20 o 
   7  10   6      296.50      301.69     44.29 o 
   8  10   6      274.79      300.01     49.49 o 
   9  10   6      289.95      292.89     98.26 o 
  -9  11   6       71.12        9.62     45.21 o 
  -8  11   6       28.82        0.58     49.39 o 
  -7  11   6       75.31       42.03     33.46 o 
  -6  11   6      387.11      351.01     55.80 o 
  -5  11   6      374.27      418.60     45.24 o 
  -4  11   6     1432.50     1404.64     43.58 o 
  -3  11   6      111.47      114.21     19.29 o 
  -2  11   6       16.18        4.60     15.59 o 
  -1  11   6      243.39      228.97     26.83 o 
   0  11   6     1097.66     1182.10     26.27 o 
   1  11   6      238.05      179.46     22.15 o 
   2  11   6      147.60      118.96     22.16 o 
   3  11   6      929.44      918.30     29.15 o 
   4  11   6      454.63      435.78     50.53 o 
   5  11   6      292.97      319.45     32.83 o 
   6  11   6      672.90      681.96     39.42 o 
   7  11   6      201.29      202.13     43.15 o 
   8  11   6      147.38      111.50     42.03 o 
   9  11   6       53.49       36.90     47.50 o 
  -9  12   6       43.21       92.63     47.03 o 
  -8  12   6       18.40       41.57     37.26 o 
  -7  12   6      215.46      195.19     39.09 o 
  -6  12   6        0.03      -19.49     24.53 o 
  -5  12   6       37.01       34.25     23.63 o 
  -4  12   6     1842.42     1894.75     52.32 o 
  -3  12   6      395.77      414.81     30.20 o 
  -2  12   6      636.21      580.50     28.70 o 
  -1  12   6        6.90        4.09     11.56 o 
   0  12   6      523.02      534.42     18.04 o 
   1  12   6       36.81       21.95     13.08 o 
   2  12   6      867.20      812.01     31.93 o 
   3  12   6       40.51       34.77     16.89 o 
   4  12   6     1919.75     1984.03     55.40 o 
   5  12   6       68.11       43.74     39.08 o 
   6  12   6      936.66      943.77     55.36 o 
   7  12   6      586.35      635.20    103.51 o 
   8  12   6       38.94      -40.39     40.86 o 
   9  12   6      224.37      112.90     74.24 o 
  -9  13   6      140.14      148.11     51.39 o 
  -8  13   6      171.27      193.48     45.90 o 
  -7  13   6       31.97       -8.20     34.24 o 
  -6  13   6        2.70       15.02     31.72 o 
  -5  13   6       46.25       16.32     24.32 o 
  -4  13   6       46.01       44.20     23.24 o 
  -3  13   6      216.79      182.98     45.21 o 
  -2  13   6      571.52      551.93     64.38 o 
  -1  13   6      572.80      508.80     36.40 o 
   0  13   6      154.77      145.82     29.80 o 
   1  13   6        6.34        7.83     14.61 o 
   2  13   6     3084.88     2904.66     96.42 o 
   3  13   6      202.80      148.15     24.91 o 
   4  13   6     1175.57     1128.08     49.60 o 
   5  13   6       12.75       -3.67     25.88 o 
   6  13   6        0.54      -28.29     28.29 o 
   7  13   6       55.17      -12.97     31.95 o 
   8  13   6      133.53      112.08     46.91 o 
  -8  14   6      341.11      365.21     55.07 o 
  -7  14   6      219.66      233.11     44.87 o 
  -6  14   6      618.35      586.65     48.79 o 
  -5  14   6       79.95       39.62     32.49 o 
  -4  14   6        5.24       31.11     24.09 o 
  -3  14   6      670.26      646.41     51.02 o 
  -2  14   6      213.95      150.56     50.13 o 
  -1  14   6      878.92      902.40     30.80 o 
   0  14   6     1560.65     1494.46     47.57 o 
   1  14   6      180.49      142.35     27.71 o 
   2  14   6      755.12      759.54     30.05 o 
   3  14   6      752.43      670.40     35.58 o 
   4  14   6      707.23      743.31     39.73 o 
   5  14   6      682.26      674.06     44.17 o 
   6  14   6      134.10      120.03     34.68 o 
   7  14   6        0.46       -6.48     35.59 o 
   8  14   6        5.07      -45.19     45.19 o 
  -8  15   6      132.01      156.35     48.56 o 
  -7  15   6      231.19      162.49     43.82 o 
  -6  15   6       46.81       14.31     34.48 o 
  -5  15   6      517.79      524.82     39.08 o 
  -4  15   6      681.68      646.04     73.81 o 
  -3  15   6      145.82       55.60     32.05 o 
  -2  15   6       11.72        7.59     22.94 o 
  -1  15   6      556.40      596.14     33.80 o 
   0  15   6      164.84      131.22     24.45 o 
   1  15   6       95.88       88.95     23.78 o 
   2  15   6      107.23      106.70     25.51 o 
   3  15   6      836.05      862.54     47.01 o 
   4  15   6      266.81      227.51     38.07 o 
   5  15   6      166.07      176.69     36.17 o 
   6  15   6      617.38      669.86     55.55 o 
   7  15   6        4.89      -14.31     38.06 o 
  -7  16   6      333.23      288.59     50.71 o 
  -6  16   6      223.19      267.72     46.69 o 
  -5  16   6       26.67       30.19     39.61 o 
  -4  16   6       80.74       39.45     41.37 o 
  -3  16   6      140.00      142.36     39.61 o 
  -2  16   6     2048.22     1924.03     56.53 o 
  -1  16   6      507.29      567.27     91.45 o 
   0  16   6      197.98      211.12     51.81 o 
   1  16   6     1094.61     1018.65     49.21 o 
   2  16   6      503.73      592.37     44.41 o 
   3  16   6       49.55       37.16     26.95 o 
   4  16   6      660.98      639.18     42.03 o 
   5  16   6      235.06      203.52     37.03 o 
   6  16   6      351.25      301.40     63.39 o 
   7  16   6      368.27      306.08     50.29 o 
  -7  17   6      194.73      137.90     47.82 o 
  -6  17   6      176.49       95.30     42.83 o 
  -5  17   6      290.37      294.55     45.47 o 
  -4  17   6      710.09      683.26     42.97 o 
  -3  17   6        2.45      -27.74     27.74 o 
  -2  17   6       90.87       37.15     26.35 o 
  -1  17   6      184.10      165.45     29.40 o 
   0  17   6      251.80      177.40     36.47 o 
   1  17   6      288.44      244.23     37.90 o 
   2  17   6      269.08      206.20     37.99 o 
   3  17   6      190.38       99.88     63.91 o 
   4  17   6      377.52      458.35     42.08 o 
   5  17   6       13.20       -3.00     32.71 o 
   6  17   6      139.96       57.17     38.19 o 
  -6  18   6      231.59      297.27     89.20 o 
  -5  18   6       29.11       31.15     43.36 o 
  -4  18   6      377.00      324.41     41.42 o 
  -3  18   6      228.92      203.21     36.67 o 
  -2  18   6      880.39      827.74     43.67 o 
  -1  18   6      340.06      337.85     39.53 o 
   0  18   6       33.98        7.02     32.65 o 
   1  18   6      495.96      638.60     49.81 o 
   2  18   6      174.19       92.16     63.43 o 
   3  18   6       55.88        2.85     36.52 o 
   4  18   6      152.80      147.99     35.28 o 
   5  18   6      356.08      347.60     43.93 o 
   6  18   6      107.95      110.91     42.09 o 
  -6  19   6       18.09      -13.80     47.44 o 
  -5  19   6        4.32      -41.62     41.62 o 
  -4  19   6     1004.52     1088.47     76.47 o 
  -3  19   6      150.95      108.03     54.56 o 
  -2  19   6       63.84       59.08     36.13 o 
  -1  19   6      671.42      701.69     54.61 o 
   0  19   6      357.84      247.90     55.79 o 
   1  19   6       86.17       41.90     47.20 o 
   2  19   6      278.11      242.13     44.40 o 
   3  19   6      953.28     1017.19     63.57 o 
   4  19   6      239.00      105.27     56.94 o 
   5  19   6      181.79      107.72     40.24 o 
  -5  20   6      314.01      413.79     60.58 o 
  -4  20   6      164.00      181.27     50.19 o 
  -3  20   6      138.49      105.63     39.62 o 
  -2  20   6     1755.39     1982.69     79.62 o 
  -1  20   6      498.01      591.54     85.81 o 
   0  20   6       48.32       51.62     39.28 o 
   1  20   6      323.48      325.34     61.88 o 
   2  20   6      198.12       95.56     42.74 o 
   3  20   6      411.40      378.01     58.38 o 
   4  20   6      167.12      174.52     48.98 o 
  -4  21   6      511.04      607.58     67.44 o 
  -3  21   6        4.45       72.85     58.62 o 
  -2  21   6       18.02       72.42     44.73 o 
  -1  21   6      249.74      212.50    104.47 o 
   0  21   6      589.72      478.82     57.40 o 
   1  21   6       53.77       62.33     45.44 o 
   2  21   6      736.02      787.97     67.96 o 
   3  21   6      444.01      402.22     83.87 o 
  -2  22   6      902.39     1015.37     73.69 o 
  -1  22   6        0.33      -45.06     45.06 o 
   0  22   6       40.37       35.63     47.55 o 
   1  22   6      398.01      324.04     57.11 o 
   2  22   6        7.84        6.58    113.21 o 
  -9   1   7       72.78       86.13     50.11 o 
  -8   1   7       33.22        1.82     31.34 o 
  -7   1   7       14.50       -5.45     20.23 o 
  -6   1   7        0.34       -7.30     13.68 o 
  -5   1   7      383.25      331.63     42.44 o 
  -4   1   7      153.97      169.22     13.85 o 
  -3   1   7      940.99      970.81     19.75 o 
  -2   1   7      330.82      317.84     11.42 o 
  -1   1   7      146.92      100.04     10.07 o 
   0   1   7      673.58      711.19     14.81 o 
   1   1   7       10.56       17.00      5.99 o 
   2   1   7     2549.19     2915.92     45.67 o 
   3   1   7       44.60       27.10     10.54 o 
   4   1   7       52.25       32.31     12.05 o 
   5   1   7      210.66      170.97     33.19 o 
   6   1   7       97.54       66.59     22.85 o 
   7   1   7      488.04      559.83     40.49 o 
   8   1   7        6.80        0.14     28.20 o 
   9   1   7       68.61      108.71     38.15 o 
  10   1   7       74.97       40.03     41.92 o 
  -9   2   7        6.04       21.77     36.42 o 
  -8   2   7      580.52      559.17     48.87 o 
  -7   2   7     1352.95     1272.59     41.15 o 
  -6   2   7       12.33        4.12     14.20 o 
  -5   2   7      350.23      337.07     27.57 o 
  -4   2   7     1008.26     1034.60     23.10 o 
  -3   2   7       49.21       47.50     10.44 o 
  -2   2   7       87.17       80.07      9.41 o 
  -1   2   7     2207.20     2383.04     31.34 o 
   0   2   7     1319.16     1440.91     19.85 o 
   1   2   7    10802.95    11665.91    121.64 o 
   2   2   7     1451.04     1594.38     27.57 o 
   3   2   7    12564.55    14330.24    197.29 o 
   4   2   7     2179.74     2357.26     52.20 o 
   5   2   7       88.08       42.95     21.96 o 
   6   2   7      609.19      656.47     64.30 o 
   7   2   7       42.57       29.43     24.25 o 
   8   2   7      182.30      224.90     36.47 o 
   9   2   7       64.93       25.34     34.98 o 
  10   2   7      317.08      426.61     79.77 o 
  -9   3   7      176.16      181.76     41.04 o 
  -8   3   7     1224.79     1174.39     43.29 o 
  -7   3   7      565.27      598.52     39.11 o 
  -6   3   7      384.88      349.47     44.44 o 
  -5   3   7      619.71      484.79     32.49 o 
  -4   3   7      143.70      102.51     18.46 o 
  -3   3   7     4958.51     5325.42     62.89 o 
  -2   3   7        5.97        0.07      6.14 o 
  -1   3   7     2839.45     2857.30     32.05 o 
   0   3   7      533.99      513.63     12.65 o 
   1   3   7      337.45      272.58     10.21 o 
   2   3   7     1167.08     1312.31     28.16 o 
   3   3   7     2787.25     2781.64     59.89 o 
   4   3   7      292.39      359.44     18.85 o 
   5   3   7      205.98      165.03     17.78 o 
   6   3   7      660.84      683.52     65.53 o 
   7   3   7      295.41      278.57     32.52 o 
   8   3   7      102.96      132.82     62.71 o 
   9   3   7       88.23      175.53     39.73 o 
  10   3   7      135.62      116.75     45.52 o 
 -10   4   7        1.72       11.77     52.97 o 
  -9   4   7      668.98      664.22     52.94 o 
  -8   4   7      688.03      658.46     47.78 o 
  -7   4   7      306.76      361.11     61.96 o 
  -6   4   7     1623.72     1566.04     42.51 o 
  -5   4   7      375.05      369.48     32.51 o 
  -4   4   7     1992.30     1835.26     37.81 o 
  -3   4   7     2136.28     2241.45     33.14 o 
  -2   4   7     2334.18     2533.61     30.70 o 
  -1   4   7     2729.90     3188.33     35.72 o 
   0   4   7     2620.17     2613.84     31.23 o 
   1   4   7     4882.66     5090.04     60.04 o 
   2   4   7       32.45       28.55      8.06 o 
   3   4   7     3604.98     3723.18     47.18 o 
   4   4   7        2.23       -3.16     13.39 o 
   5   4   7      108.54       75.53     16.14 o 
   6   4   7      117.61       65.12     31.97 o 
   7   4   7      590.47      556.28     37.32 o 
   8   4   7     1514.25     1520.75     51.47 o 
   9   4   7        1.03      -37.85     37.85 o 
  10   4   7      202.23      262.76     53.39 o 
 -10   5   7       31.19       -9.70     66.73 o 
  -9   5   7     1240.51     1196.02     82.43 o 
  -8   5   7      191.30      155.89     92.42 o 
  -7   5   7       18.86       21.96     25.43 o 
  -6   5   7     3468.68     3358.28     66.69 o 
  -5   5   7     1038.29     1082.65     33.07 o 
  -4   5   7      760.95      741.07     25.10 o 
  -3   5   7     1637.08     1639.88     30.42 o 
  -2   5   7     7590.18     7981.41     78.76 o 
  -1   5   7        2.30       -0.26      5.28 o 
   0   5   7     4613.68     5206.31     59.81 o 
   1   5   7     9267.96     9825.36     96.03 o 
   2   5   7       36.38       21.03      7.66 o 
   3   5   7     5428.95     5806.15     65.98 o 
   4   5   7     1245.29     1260.39     26.91 o 
   5   5   7      102.75       76.93     14.41 o 
   6   5   7     1506.84     1607.82     52.38 o 
   7   5   7      467.00      493.49     33.65 o 
   8   5   7      804.06      773.25     39.54 o 
   9   5   7       31.51      -44.94     49.95 o 
  10   5   7      117.25      100.05     52.61 o 
 -10   6   7       43.43       12.59     74.44 o 
  -9   6   7      127.55       89.35     40.00 o 
  -8   6   7      137.05      154.89     49.43 o 
  -7   6   7        3.31       11.30     27.91 o 
  -6   6   7     1240.19     1202.58     69.39 o 
  -5   6   7     1081.79     1000.70     31.71 o 
  -4   6   7     5879.94     5756.07     78.49 o 
  -3   6   7      609.41      598.92     19.05 o 
  -2   6   7      514.84      442.40     12.19 o 
  -1   6   7       13.56       33.90      6.40 o 
   0   6   7     5593.31     5670.57     65.32 o 
   1   6   7      580.85      458.63     14.69 o 
   2   6   7     3576.40     3592.42     46.26 o 
   3   6   7     1342.85     1205.35     24.04 o 
   4   6   7     2095.91     2036.85     34.32 o 
   5   6   7      411.31      389.39     38.34 o 
   6   6   7      125.66       87.87     20.89 o 
   7   6   7     1577.55     1539.21     48.66 o 
   8   6   7     1231.57     1274.65     63.43 o 
   9   6   7      298.02      263.40     54.24 o 
  10   6   7      186.27      323.61     53.35 o 
 -10   7   7      293.88      265.84     54.17 o 
  -9   7   7      865.85      823.70     83.07 o 
  -8   7   7      885.89      742.75     49.92 o 
  -7   7   7       24.29       -0.10     27.42 o 
  -6   7   7      701.90      681.55     39.66 o 
  -5   7   7      169.37      197.22     44.12 o 
  -4   7   7     6092.84     6208.07     84.21 o 
  -3   7   7     2457.06     2466.39     42.54 o 
  -2   7   7    14154.44    15352.82    143.69 o 
  -1   7   7      117.39       68.58      7.51 o 
   0   7   7      700.24      912.39     19.02 o 
   1   7   7     2204.03     2071.06     32.68 o 
   2   7   7       70.41       51.43     10.57 o 
   3   7   7      487.84      411.75     15.91 o 
   4   7   7      331.58      306.34     18.63 o 
   5   7   7     3136.21     3205.67     59.04 o 
   6   7   7     1150.93     1267.74     42.44 o 
   7   7   7      357.44      361.84     43.03 o 
   8   7   7      902.44      862.90    109.67 o 
   9   7   7        7.14      -15.74     63.31 o 
  10   7   7      937.90      987.40     67.89 o 
 -10   8   7        8.73      -37.09     44.07 o 
  -9   8   7       18.47       -1.74     39.47 o 
  -8   8   7      907.70      974.69     54.32 o 
  -7   8   7       16.33        5.49     27.42 o 
  -6   8   7      555.96      601.86     48.36 o 
  -5   8   7     1177.09     1062.43     36.79 o 
  -4   8   7     4499.32     4525.49     70.14 o 
  -3   8   7      105.53      181.18     26.01 o 
  -2   8   7       83.67       46.03      7.69 o 
  -1   8   7      854.33      778.52     18.27 o 
   0   8   7      316.54      332.99     12.61 o 
   1   8   7      329.92      215.75     18.27 o 
   2   8   7     4090.84     4275.02     52.21 o 
   3   8   7     2055.94     2083.96     33.73 o 
   4   8   7      804.78      882.07     30.36 o 
   5   8   7     4917.91     4997.78     80.05 o 
   6   8   7      497.96      501.37     32.23 o 
   7   8   7      634.70      713.30     51.15 o 
   8   8   7      606.13      662.63     58.63 o 
   9   8   7      278.66      312.32     71.74 o 
 -10   9   7      153.01      146.64     51.26 o 
  -9   9   7      445.70      556.01    148.45 o 
  -8   9   7        0.88       -7.80     38.02 o 
  -7   9   7      143.20      147.53     48.04 o 
  -6   9   7      509.47      572.56     40.26 o 
  -5   9   7       81.39       53.37     21.67 o 
  -4   9   7      767.00      774.54     31.33 o 
  -3   9   7     3774.08     3651.85     56.71 o 
  -2   9   7    11978.60    12523.84    135.81 o 
  -1   9   7     1103.24      998.15     25.52 o 
   0   9   7     1206.43     1081.62     21.10 o 
   1   9   7     3713.09     3600.51     50.28 o 
   2   9   7      252.58      274.90     17.46 o 
   3   9   7     3787.74     3680.25     55.41 o 
   4   9   7     3206.51     3193.76     57.59 o 
   5   9   7     1888.45     1838.18     46.07 o 
   6   9   7      971.52     1001.20     51.06 o 
   7   9   7      211.82      260.84     49.35 o 
   8   9   7      367.27      344.90     52.77 o 
   9   9   7      168.10      115.81     46.55 o 
  -9  10   7       49.40       33.86     54.52 o 
  -8  10   7     1127.10     1034.35     57.21 o 
  -7  10   7      646.07      736.46     63.43 o 
  -6  10   7        1.98      -20.33     32.57 o 
  -5  10   7     2820.35     2892.24    122.18 o 
  -4  10   7     5438.00     5435.17    107.03 o 
  -3  10   7      968.18     1075.21     35.32 o 
  -2  10   7      527.67      521.50     18.86 o 
  -1  10   7     3117.08     3163.04     53.04 o 
   0  10   7       26.13       28.33      9.44 o 
   1  10   7      602.09      604.69     26.53 o 
   2  10   7     8459.37     8586.54    101.98 o 
   3  10   7     3653.18     3618.08     55.79 o 
   4  10   7       25.71       -5.04     16.10 o 
   5  10   7     6951.89     6957.24    151.37 o 
   6  10   7     1244.61     1255.62     48.06 o 
   7  10   7       69.30       79.66     37.30 o 
   8  10   7      338.11      314.50     48.71 o 
   9  10   7      592.75      608.13     64.20 o 
  -9  11   7      329.89      334.98     58.26 o 
  -8  11   7      165.67      128.13     68.32 o 
  -7  11   7     1190.00     1125.47     56.83 o 
  -6  11   7     1221.90     1187.66     54.92 o 
  -5  11   7      110.57      118.70     25.68 o 
  -4  11   7     1800.50     1737.48     48.42 o 
  -3  11   7     1763.00     1818.52     47.52 o 
  -2  11   7      370.49      352.70     22.83 o 
  -1  11   7     1371.99     1448.53     30.00 o 
   0  11   7     6076.77     6318.20     82.93 o 
   1  11   7      654.03      691.95     20.39 o 
   2  11   7       70.13       31.33     15.67 o 
   3  11   7     1043.80     1012.60     31.47 o 
   4  11   7     2143.52     2200.72     47.83 o 
   5  11   7      937.57      920.63     41.39 o 
   6  11   7      530.06      509.41     41.03 o 
   7  11   7      483.22      572.64     74.44 o 
   8  11   7      123.40       59.49     56.63 o 
   9  11   7      206.24      201.98     53.45 o 
  -9  12   7       86.05       72.99     46.63 o 
  -8  12   7      983.35      963.57     64.34 o 
  -7  12   7      835.50      835.43     88.00 o 
  -6  12   7        3.80       12.93     30.05 o 
  -5  12   7     4203.24     4098.77     85.71 o 
  -4  12   7     1964.22     1896.16     65.90 o 
  -3  12   7      101.49       92.12     22.21 o 
  -2  12   7     1780.93     1819.48     47.89 o 
  -1  12   7    10086.55    10177.78    116.56 o 
   0  12   7     1852.40     1798.68     39.20 o 
   1  12   7     5587.28     5715.71     75.15 o 
   2  12   7     5202.33     5248.39     81.06 o 
   3  12   7       56.25       53.87     17.60 o 
   4  12   7       54.19        3.88     22.65 o 
   5  12   7      229.38      216.94     31.30 o 
   6  12   7      326.11      306.50     54.98 o 
   7  12   7      167.74      118.86     57.54 o 
   8  12   7      239.06      178.33     48.39 o 
  -9  13   7      204.77      214.63     67.24 o 
  -8  13   7       57.01       31.65     41.73 o 
  -7  13   7     1962.71     1998.13     76.68 o 
  -6  13   7      429.57      512.46     48.26 o 
  -5  13   7      360.17      382.44     53.37 o 
  -4  13   7     5287.48     5302.24    100.36 o 
  -3  13   7     4923.99     5055.42     94.93 o 
  -2  13   7      791.62      727.95     33.12 o 
  -1  13   7       30.07        5.31     14.96 o 
   0  13   7     2566.24     2571.70     59.77 o 
   1  13   7     1328.79     1333.84     31.73 o 
   2  13   7      368.50      347.03     24.75 o 
   3  13   7     3664.56     3659.36     76.80 o 
   4  13   7      125.91      103.48     26.29 o 
   5  13   7      867.85      872.64     50.83 o 
   6  13   7        9.13       -1.43     29.41 o 
   7  13   7      855.82      910.44     72.31 o 
   8  13   7      234.37      263.20     51.22 o 
  -8  14   7     1123.25     1208.55     67.32 o 
  -7  14   7       55.31       54.88     43.07 o 
  -6  14   7      181.12      129.20     37.70 o 
  -5  14   7     2120.04     2049.82     73.84 o 
  -4  14   7      119.57       77.19     25.60 o 
  -3  14   7      263.12      241.48     27.74 o 
  -2  14   7      343.76      394.61     31.78 o 
  -1  14   7      453.41      435.93     54.14 o 
   0  14   7       21.78        8.93     19.82 o 
   1  14   7       25.38       13.17     17.23 o 
   2  14   7    11128.92    11056.59    208.30 o 
   3  14   7     1116.25     1155.44     42.13 o 
   4  14   7      104.65       51.29     25.75 o 
   5  14   7       60.44       21.51     28.42 o 
   6  14   7      218.07      207.36     49.48 o 
   7  14   7      252.83      201.97     56.47 o 
   8  14   7      176.24      161.61     50.63 o 
  -8  15   7       28.90       81.10     45.31 o 
  -7  15   7      637.18      825.37    124.35 o 
  -6  15   7      132.32      158.63     66.49 o 
  -5  15   7      149.87      161.76     38.03 o 
  -4  15   7      466.32      436.66     55.03 o 
  -3  15   7     3312.53     3274.79     75.70 o 
  -2  15   7      605.13      595.26     58.90 o 
  -1  15   7     2083.71     2068.56     72.31 o 
   0  15   7     4543.30     4612.02     89.43 o 
   1  15   7     1048.87      975.18     38.91 o 
   2  15   7        1.24      -12.79     23.36 o 
   3  15   7      208.96      151.04     27.05 o 
   4  15   7      837.06      858.34     51.78 o 
   5  15   7       89.53       47.95     30.82 o 
   6  15   7       85.06       47.01     34.93 o 
   7  15   7     1228.70     1209.31     57.41 o 
  -7  16   7        1.11      -18.36     42.63 o 
  -6  16   7       41.01        9.72     38.09 o 
  -5  16   7     1130.08     1166.88     61.15 o 
  -4  16   7      230.23      216.06     40.02 o 
  -3  16   7       30.41      -24.20     24.20 o 
  -1  16   7       27.17       19.95     23.67 o 
   0  16   7      295.92      283.21     37.38 o 
   1  16   7      154.60      155.03     30.86 o 
   2  16   7     3347.52     3398.68     99.77 o 
   3  16   7       43.48        6.69     25.23 o 
   4  16   7      237.73      160.96     32.48 o 
   5  16   7       27.81       51.05     40.25 o 
   6  16   7      191.19      166.44     39.18 o 
   7  16   7       30.35       -0.87     53.03 o 
  -7  17   7      340.79      489.84    140.57 o 
  -6  17   7      282.39      324.16     50.26 o 
  -5  17   7      119.80      152.19     41.29 o 
  -4  17   7       42.13       -5.47     50.22 o 
  -3  17   7     2592.52     2461.08     86.17 o 
  -2  17   7        3.27        9.82     26.33 o 
  -1  17   7       35.94       39.35     27.33 o 
   0  17   7      498.11      597.03     40.50 o 
   1  17   7        8.02       -6.24     34.56 o 
   2  17   7      125.18       61.91     34.15 o 
   3  17   7      118.70      105.93     57.70 o 
   4  17   7     1987.53     1984.14     62.90 o 
   5  17   7        0.19      -23.23     33.13 o 
   6  17   7        8.32      -39.25     39.25 o 
  -6  18   7       71.13      121.93     48.04 o 
  -5  18   7      581.30      715.18     56.73 o 
  -4  18   7      223.34      168.93     43.42 o 
  -3  18   7      254.24      231.33     83.27 o 
  -2  18   7      781.76      784.51     44.84 o 
  -1  18   7      101.84       62.97     49.19 o 
   0  18   7       48.88        0.93     33.31 o 
   1  18   7      134.92       52.88     34.06 o 
   2  18   7     2529.65     2627.31     86.78 o 
   3  18   7      191.66       88.62     70.43 o 
   4  18   7       12.53        6.18     33.08 o 
   5  18   7      109.31       57.25     37.63 o 
   6  18   7      124.41       36.45     41.49 o 
  -6  19   7       49.23       10.02     61.56 o 
  -5  19   7      227.28      163.60     46.08 o 
  -4  19   7       45.27       -3.98     43.46 o 
  -3  19   7      936.59      951.25     59.57 o 
  -2  19   7        0.78      -13.79     66.16 o 
  -1  19   7       15.02      -21.57     36.73 o 
   0  19   7      276.44      179.40     41.10 o 
   1  19   7      328.31      259.09     44.82 o 
   2  19   7       55.31        5.11     37.53 o 
   3  19   7      372.85      376.31     50.74 o 
   4  19   7      731.22      755.14     59.41 o 
   5  19   7        0.14      -36.68     38.60 o 
  -5  20   7      119.92       62.28     48.61 o 
  -4  20   7       67.38       92.10     46.67 o 
  -3  20   7        9.05       -6.36     41.41 o 
  -2  20   7       36.67        7.98     41.38 o 
  -1  20   7       20.84       34.45     50.26 o 
   0  20   7       15.70        0.46     38.51 o 
   1  20   7       38.34       13.85     39.46 o 
   2  20   7      607.40      649.55    157.43 o 
   3  20   7      241.86      223.62     49.37 o 
   4  20   7        1.22        2.85     46.18 o 
  -4  21   7       33.15       76.41     51.67 o 
  -3  21   7      212.46      166.58     49.99 o 
  -2  21   7       19.85      -48.91     59.49 o 
  -1  21   7       30.62        9.51     62.15 o 
   0  21   7      142.12       53.22     46.00 o 
   1  21   7      442.52      360.53     58.58 o 
   2  21   7        5.93       23.87     45.62 o 
   3  21   7       45.12       13.10     49.71 o 
  -2  22   7       65.57       71.18     68.08 o 
  -1  22   7        0.92      -47.40     64.18 o 
   0  22   7       55.75      -12.12     51.93 o 
   1  22   7        0.18      -10.44     47.97 o 
 -10   0   8      115.46      145.46     64.98 o 
  -9   0   8       27.13      132.18     52.01 o 
  -8   0   8      329.64      401.87     62.52 o 
  -7   0   8     9928.02     9463.20    147.30 o 
  -6   0   8      701.77      804.70     48.91 o 
  -5   0   8     7007.26     7601.67    204.46 o 
  -4   0   8    29416.94    29690.32    378.47 o 
  -3   0   8     6457.67     5800.71    352.77 o 
  -2   0   8      389.08      405.10     29.03 o 
  -1   0   8      378.61      361.62     12.63 o 
   0   0   8     3389.62     3143.27     64.77 o 
   1   0   8      347.18      430.91     22.28 o 
   2   0   8     4767.03     5294.97    103.71 o 
   3   0   8    16521.39    18413.89    328.23 o 
   4   0   8     3127.33     3262.62    126.73 o 
   5   0   8      331.13      421.79     35.62 o 
   6   0   8     1779.11     1771.67     62.75 o 
   7   0   8     7039.47     6866.87    208.37 o 
   8   0   8       11.21      -11.77     37.54 o 
   9   0   8      985.01      946.11     77.94 o 
  10   0   8       64.55       81.76     62.75 o 
  -9   1   8     2177.45     2355.50    110.47 o 
  -8   1   8     1941.91     1894.76     53.73 o 
  -7   1   8      375.91      469.33     63.97 o 
  -6   1   8      169.65      133.75     22.95 o 
  -5   1   8    10131.07     9711.22    122.66 o 
  -4   1   8        9.42       -4.52     10.32 o 
  -3   1   8     1223.12     1279.55     19.95 o 
  -2   1   8     2996.37     2862.27     37.27 o 
  -1   1   8      106.88       67.17      6.90 o 
   0   1   8     5046.68     5292.88     60.70 o 
   1   1   8     6122.20     6425.18     82.17 o 
   2   1   8    39209.45    41011.61    449.21 o 
   3   1   8       33.20       12.13     10.16 o 
   4   1   8       32.43       21.88     12.54 o 
   5   1   8     1580.29     1485.60     37.43 o 
   6   1   8      616.23      560.57     27.79 o 
   7   1   8      813.84      820.66     44.90 o 
   8   1   8      432.37      548.91     47.80 o 
   9   1   8     1143.46     1013.19     56.46 o 
  10   1   8      107.76      159.06     45.41 o 
  -9   2   8       81.09      -26.33     56.63 o 
  -8   2   8      268.15      362.26     52.53 o 
  -7   2   8     3069.12     2940.28     64.64 o 
  -6   2   8        4.18        1.57     14.38 o 
  -5   2   8     1719.68     1827.13     33.87 o 
  -4   2   8     6031.57     6193.85     74.30 o 
  -3   2   8     1527.89     1457.38     25.36 o 
  -2   2   8      860.11      862.53     17.53 o 
  -1   2   8       25.67       16.53      5.86 o 
   0   2   8      138.92      228.83      8.89 o 
   1   2   8     3136.23     3429.53     46.43 o 
   2   2   8      289.15      292.95     15.08 o 
   3   2   8     3249.23     3119.87     51.62 o 
   4   2   8     4235.02     4310.69     86.29 o 
   5   2   8       15.01       13.70     16.90 o 
   6   2   8      538.10      556.16     53.29 o 
   7   2   8     3623.77     3757.42     96.75 o 
   8   2   8      211.40      213.14     45.69 o 
   9   2   8      561.54      706.91     66.37 o 
  10   2   8       46.37       24.89     66.01 o 
  -9   3   8      332.06      305.72     68.87 o 
  -8   3   8       41.49       51.10     24.57 o 
  -7   3   8      713.36      711.02     67.84 o 
  -6   3   8      683.45      632.13     28.83 o 
  -5   3   8     7347.39     7427.43     98.72 o 
  -4   3   8     1897.52     1831.18     39.70 o 
  -3   3   8       24.52       15.37      7.87 o 
  -2   3   8     8829.92     9618.78    132.15 o 
  -1   3   8     7033.99     7419.31     88.54 o 
   0   3   8       35.99       40.41      6.04 o 
   1   3   8    13902.41    15923.84    148.12 o 
   2   3   8    12886.94    13512.80    174.04 o 
   3   3   8       22.62       12.48     10.48 o 
   4   3   8      714.21      756.63     25.29 o 
   5   3   8      239.40      177.97     20.08 o 
   6   3   8       77.87       29.80     19.59 o 
   7   3   8      686.77      702.85     51.58 o 
   8   3   8     1237.03     1168.66     55.74 o 
   9   3   8     1272.40     1276.17     62.34 o 
  10   3   8       28.71       17.46     46.25 o 
 -10   4   8      612.09      513.14     95.60 o 
  -9   4   8      850.46      817.50     63.15 o 
  -8   4   8      165.40      128.15     95.88 o 
  -7   4   8     1194.52     1198.76     40.34 o 
  -6   4   8        6.61       21.93     16.74 o 
  -5   4   8      477.50      468.79     24.05 o 
  -4   4   8     6084.25     6141.32     89.93 o 
  -3   4   8     2693.66     2483.59     36.20 o 
  -2   4   8      507.88      583.51     13.15 o 
  -1   4   8      492.13      369.73     10.17 o 
   0   4   8     9021.34     9590.40    101.45 o 
   1   4   8    15568.80    17705.25    179.47 o 
   2   4   8    11650.84    12771.35    137.00 o 
   3   4   8     2452.31     2656.26     44.55 o 
   4   4   8       46.29       61.83     13.90 o 
   5   4   8      466.22      487.94     25.11 o 
   6   4   8       35.67        5.67     19.30 o 
   7   4   8      596.63      664.75     40.33 o 
   8   4   8      140.02      136.61     37.20 o 
   9   4   8      668.13      785.02     65.18 o 
  10   4   8      256.87      323.27    104.31 o 
 -10   5   8        2.19       87.09     81.04 o 
  -9   5   8     1265.08     1284.63     64.26 o 
  -8   5   8      375.76      401.84     97.78 o 
  -7   5   8        7.02        0.93     26.33 o 
  -6   5   8     4093.61     4073.82     76.70 o 
  -5   5   8     2832.34     2709.55     55.12 o 
  -4   5   8      103.74      106.08     29.84 o 
  -3   5   8      309.87      305.71     13.76 o 
  -2   5   8     8022.43     8500.44     83.90 o 
  -1   5   8     1486.33     1293.01     19.99 o 
   0   5   8     2620.56     2906.89     35.25 o 
   1   5   8     8711.68     9312.21     92.67 o 
   2   5   8       45.62       13.65      7.80 o 
   3   5   8     4844.27     5347.18     62.78 o 
   4   5   8       88.87       73.00     13.33 o 
   5   5   8     2475.03     2641.45     46.55 o 
   6   5   8       76.38       46.95     20.08 o 
   7   5   8      536.52      595.86     38.03 o 
   8   5   8      722.44      761.05     52.06 o 
   9   5   8      976.37     1006.76     62.11 o 
  10   5   8        8.95      -32.85     46.39 o 
 -10   6   8      182.97      167.89     88.76 o 
  -9   6   8      482.01      515.56     73.53 o 
  -8   6   8       27.24       21.92     32.02 o 
  -7   6   8       96.98      114.87     30.21 o 
  -6   6   8      460.73      432.77     35.35 o 
  -5   6   8      820.28      791.35     39.78 o 
  -4   6   8     4329.55     4473.50     75.91 o 
  -3   6   8     6355.49     6744.55     70.54 o 
  -2   6   8      234.65      252.31     11.19 o 
  -1   6   8     5244.92     5591.69     59.84 o 
   0   6   8     1671.21     2099.48     31.63 o 
   1   6   8     1341.39     1233.24     35.60 o 
   2   6   8        5.41       -8.11      8.11 o 
   3   6   8      991.50      911.37     21.77 o 
   4   6   8       81.44       55.91     12.17 o 
   5   6   8      233.33      180.23     18.49 o 
   6   6   8       90.61       77.80     20.92 o 
   7   6   8      187.08      203.10     37.73 o 
   8   6   8       79.72       47.87     41.60 o 
   9   6   8      351.35      314.35     52.10 o 
  10   6   8      106.10       92.97     71.34 o 
 -10   7   8      475.92      352.80     89.00 o 
  -9   7   8      386.71      421.60     51.73 o 
  -8   7   8       19.01       -8.22     41.44 o 
  -7   7   8      155.41       71.15     53.49 o 
  -6   7   8      509.55      495.62     37.14 o 
  -5   7   8      601.96      553.51     31.09 o 
  -4   7   8     1296.65     1189.88     29.40 o 
  -3   7   8       37.36       44.05     10.44 o 
  -2   7   8      420.53      503.57     13.78 o 
  -1   7   8     1239.55     1472.47     23.24 o 
   0   7   8       53.98       16.05      7.22 o 
   1   7   8     3974.53     4059.61     60.24 o 
   2   7   8       82.99       52.96      9.88 o 
   3   7   8     2588.90     2651.39     39.37 o 
   4   7   8     1819.40     1823.51     33.34 o 
   5   7   8      391.17      430.14     33.37 o 
   6   7   8      298.83      284.28     30.98 o 
   7   7   8       67.71       26.52     31.03 o 
   8   7   8      188.26      133.15     40.65 o 
   9   7   8        1.82        1.55     42.73 o 
 -10   8   8      607.44      539.15    106.49 o 
  -9   8   8       27.43        9.80     55.59 o 
  -8   8   8     1565.52     1437.83     95.36 o 
  -7   8   8       18.62       20.21     27.04 o 
  -6   8   8     1716.09     1799.54     63.87 o 
  -5   8   8       46.43       65.28     25.17 o 
  -4   8   8      914.25      945.60     27.05 o 
  -3   8   8     3226.86     3321.35     47.86 o 
  -2   8   8       73.55       32.67      8.36 o 
  -1   8   8     1656.71     1542.76     24.88 o 
   0   8   8      820.65      886.76     18.90 o 
   1   8   8      658.65      630.68     17.05 o 
   2   8   8     2649.75     2561.15     41.46 o 
   3   8   8     2678.25     2542.80     38.89 o 
   4   8   8     1159.94     1072.80     29.18 o 
   5   8   8       34.31       26.35     17.27 o 
   6   8   8     1433.14     1464.84     45.49 o 
   7   8   8      112.24       52.05     34.76 o 
   8   8   8      157.76      146.41     42.94 o 
   9   8   8        1.16      -27.65     40.06 o 
 -10   9   8       12.45       42.39     89.47 o 
  -9   9   8        4.98       24.95     40.41 o 
  -8   9   8      121.82      132.57     36.84 o 
  -7   9   8      149.06      156.39     35.31 o 
  -6   9   8       66.06       85.84     28.22 o 
  -5   9   8       29.73       -6.38     18.42 o 
  -4   9   8     6084.68     6308.04    130.17 o 
  -3   9   8      118.23       97.63     17.80 o 
  -2   9   8      211.48      253.17     15.79 o 
  -1   9   8       27.21        8.58      8.48 o 
   0   9   8     1064.47     1117.47     22.31 o 
   1   9   8     2660.49     2600.22     36.89 o 
   2   9   8      145.51      113.76     16.16 o 
   3   9   8     2051.73     2015.03     46.52 o 
   4   9   8     5053.62     5196.55     74.25 o 
   5   9   8      182.86      219.65     22.96 o 
   6   9   8       68.30       66.59     32.15 o 
   7   9   8      174.59      116.56     36.81 o 
   8   9   8      664.70      829.16     61.11 o 
   9   9   8        7.49       50.83     46.45 o 
  -9  10   8        5.95       45.93     44.30 o 
  -8  10   8      102.83       89.48     38.00 o 
  -7  10   8       65.82       25.95     68.80 o 
  -6  10   8     1326.92     1340.45     57.37 o 
  -5  10   8       89.51       99.21     44.34 o 
  -4  10   8        6.79       11.65     18.25 o 
  -3  10   8      616.60      596.18     24.60 o 
  -2  10   8     2129.74     2107.23     38.39 o 
  -1  10   8      349.89      291.42     22.79 o 
   0  10   8      779.77      792.88     19.39 o 
   1  10   8     1285.18     1319.12     45.90 o 
   2  10   8      440.70      482.79     20.08 o 
   3  10   8     3938.15     4018.98     60.54 o 
   4  10   8      128.83      119.42     28.71 o 
   5  10   8       35.30       50.53     19.77 o 
   6  10   8     1121.78     1176.07     48.66 o 
   7  10   8      271.67      254.37     47.36 o 
   8  10   8      223.99      202.71     46.42 o 
   9  10   8        4.91        9.32     44.67 o 
  -9  11   8      595.85      819.01     70.86 o 
  -8  11   8       53.61       44.92     37.26 o 
  -7  11   8      157.55      144.32     48.28 o 
  -6  11   8        0.80       35.93     28.06 o 
  -5  11   8      690.54      713.31     42.41 o 
  -4  11   8      174.09      187.42     41.16 o 
  -3  11   8     1630.90     1589.55     47.18 o 
  -2  11   8     2021.25     1996.75     36.81 o 
  -1  11   8      806.39      778.31     23.13 o 
   0  11   8     1703.49     1884.37     31.50 o 
   1  11   8       27.33       14.84     12.69 o 
   2  11   8      387.80      379.32     28.51 o 
   3  11   8     4005.73     3918.33     60.69 o 
   4  11   8      169.47      142.88     21.54 o 
   5  11   8      130.80       98.54     25.64 o 
   6  11   8      376.73      305.68     40.44 o 
   7  11   8       58.91        4.96     42.75 o 
   8  11   8      541.11      710.66     64.56 o 
  -9  12   8        0.38       36.15     52.61 o 
  -8  12   8       52.34       76.92     38.22 o 
  -7  12   8      292.62      277.11     55.47 o 
  -6  12   8      172.92      114.31     59.61 o 
  -5  12   8       51.25       59.74     34.28 o 
  -4  12   8       32.51        5.83     21.09 o 
  -3  12   8        9.14       -2.29     17.18 o 
  -2  12   8     1211.25     1166.53     52.67 o 
  -1  12   8      480.09      530.98     21.22 o 
   0  12   8      946.80      956.04     23.29 o 
   1  12   8     1195.44     1144.32     33.03 o 
   2  12   8       24.75       11.49     13.87 o 
   3  12   8       87.97       87.48     19.62 o 
   4  12   8     1881.90     1833.13     54.04 o 
   5  12   8      418.39      354.62     37.55 o 
   6  12   8      117.97       93.78     30.38 o 
   7  12   8       74.93       52.06     40.50 o 
   8  12   8       60.40        3.74     59.45 o 
  -8  13   8        3.67      -23.32     43.15 o 
  -7  13   8        7.02      -20.58     34.75 o 
  -6  13   8       79.11       62.65     32.47 o 
  -5  13   8      574.02      623.71     45.76 o 
  -4  13   8        1.66       -8.36     26.10 o 
  -3  13   8     2008.76     2103.32     48.44 o 
  -2  13   8       44.23       28.94     22.76 o 
  -1  13   8     2348.03     2350.91     48.29 o 
   0  13   8        0.17        3.57     15.77 o 
   1  13   8     3248.61     3268.40     52.81 o 
   2  13   8       48.62       26.53     16.49 o 
   3  13   8      220.04      204.34     41.15 o 
   4  13   8      595.47      578.86     40.12 o 
   5  13   8      858.44      951.28     62.97 o 
   6  13   8      334.83      314.77     39.95 o 
   7  13   8       33.64       35.31     52.25 o 
   8  13   8       40.75       44.35     75.08 o 
  -8  14   8       35.11       83.45     44.19 o 
  -7  14   8      272.80      270.32     46.13 o 
  -6  14   8      104.35      100.16     36.22 o 
  -5  14   8       30.00       41.99     35.59 o 
  -4  14   8       51.63        7.93     28.89 o 
  -3  14   8       29.71        8.23     19.44 o 
  -2  14   8       37.33       25.47     19.22 o 
  -1  14   8        1.94       12.92     17.57 o 
   0  14   8     2650.33     2500.93     62.05 o 
   1  14   8        1.08      -20.13     24.21 o 
   2  14   8        7.26       -5.26     18.19 o 
   3  14   8       74.98       47.79     22.87 o 
   4  14   8     1398.04     1404.63     83.43 o 
   5  14   8       44.45       -6.28     28.92 o 
   6  14   8        9.38      -30.45     30.45 o 
   7  14   8       99.72      135.82     39.54 o 
  -8  15   8       39.20       20.85     46.97 o 
  -7  15   8        0.86      -10.58     38.66 o 
  -6  15   8       25.46       15.06     36.41 o 
  -5  15   8      290.92      367.50     45.45 o 
  -4  15   8      188.96      206.31     37.78 o 
  -3  15   8      448.78      421.38     47.37 o 
  -2  15   8        1.94       -8.58     20.04 o 
  -1  15   8     1860.40     1904.18     54.09 o 
   0  15   8      378.65      505.44     46.09 o 
   1  15   8     1635.09     1655.44     50.90 o 
   2  15   8     1764.39     1735.40     51.52 o 
   3  15   8       10.80       11.72     25.85 o 
   4  15   8      208.53      149.71     30.79 o 
   5  15   8      149.45      183.38     51.73 o 
   6  15   8      167.52      180.25     38.69 o 
   7  15   8       52.74       38.25     42.21 o 
  -7  16   8      330.45      316.37     52.84 o 
  -6  16   8      102.85       78.79     38.96 o 
  -5  16   8       92.17       81.74     45.69 o 
  -4  16   8       64.50       85.60     35.83 o 
  -3  16   8      680.77      675.57     46.52 o 
  -2  16   8      544.22      554.35     62.16 o 
  -1  16   8      683.82      692.64     53.77 o 
   0  16   8     1816.74     1862.09     55.42 o 
   1  16   8      144.45      133.52     43.57 o 
   2  16   8       81.05       40.28     31.63 o 
   3  16   8      123.56      103.81     36.04 o 
   4  16   8      415.06      395.59     39.18 o 
   5  16   8       76.14       92.99     33.64 o 
   6  16   8      326.75      303.35     43.64 o 
   7  16   8      117.49      123.78     44.10 o 
  -7  17   8       19.68      -26.80     46.17 o 
  -6  17   8      176.67      123.40     67.40 o 
  -5  17   8        3.00        7.41     36.72 o 
  -4  17   8      295.60      230.71     35.47 o 
  -3  17   8       60.04       76.60     33.88 o 
  -2  17   8     1364.34     1251.94     49.37 o 
  -1  17   8      457.45      557.74     63.51 o 
   0  17   8       82.71       47.51     26.70 o 
   1  17   8      303.71      316.72     63.98 o 
   2  17   8      707.07      746.11     94.32 o 
   3  17   8      641.57      744.44     56.67 o 
   4  17   8      319.30      271.88     38.31 o 
   5  17   8      128.12       75.04     36.71 o 
   6  17   8       35.69      -16.74     38.90 o 
  -6  18   8      222.92      289.71     52.61 o 
  -5  18   8        9.93      -31.44     39.31 o 
  -4  18   8      150.82      190.22     45.47 o 
  -3  18   8      692.34      739.96     83.51 o 
  -2  18   8      114.31      112.47     38.96 o 
  -1  18   8      367.83      366.54     44.10 o 
   0  18   8       31.57       13.46     34.40 o 
   1  18   8      476.10      428.86     45.73 o 
   2  18   8        5.02       15.97     42.67 o 
   3  18   8      127.50       54.39     36.73 o 
   4  18   8      146.33       77.01     41.53 o 
   5  18   8       80.79       51.48     37.85 o 
  -5  19   8      322.70      365.58     46.17 o 
  -4  19   8      398.19      400.71     54.65 o 
  -3  19   8     1139.93     1059.77     62.89 o 
  -2  19   8      579.09      676.76     62.52 o 
  -1  19   8       94.64       34.56     75.36 o 
   0  19   8        3.84      -35.96     35.96 o 
   1  19   8      506.55      502.71     54.06 o 
   2  19   8      385.96      322.80     70.11 o 
   3  19   8      485.84      564.35     57.32 o 
   4  19   8       45.40       52.15     44.42 o 
   5  19   8      239.82      245.69     57.79 o 
  -4  20   8      585.59      572.66     62.92 o 
  -3  20   8      558.09      510.76     60.67 o 
  -2  20   8      328.33      295.00     52.48 o 
  -1  20   8      268.62      289.10     70.39 o 
   0  20   8        6.79       33.41     42.41 o 
   1  20   8      443.74      514.53    149.44 o 
   2  20   8      749.85      884.31     61.58 o 
   3  20   8     1922.61     2056.07    121.33 o 
   4  20   8      144.03      113.11     50.35 o 
  -3  21   8      328.92      306.84     56.36 o 
  -2  21   8      220.12      269.30     72.85 o 
  -1  21   8      121.81      169.80     68.95 o 
   0  21   8       42.00       41.78     44.39 o 
   1  21   8      916.35     1045.74     68.83 o 
   2  21   8      529.36      551.57     64.43 o 
   3  21   8      118.97       -6.65     62.39 o 
  -1  22   8       48.53       29.19     69.19 o 
   0  22   8        4.58        5.57     70.47 o 
 -10   1   9       67.93       60.36     62.11 o 
  -9   1   9       13.70       24.72     33.87 o 
  -8   1   9      447.54      456.20     76.14 o 
  -7   1   9       32.81       23.01     15.99 o 
  -6   1   9       67.22       60.24     12.54 o 
  -5   1   9        1.33       -3.19     10.22 o 
  -4   1   9      315.91      280.49     26.58 o 
  -3   1   9     1538.95     1679.39     23.74 o 
  -2   1   9        7.37        1.33      6.20 o 
  -1   1   9       86.42       57.31      7.39 o 
   0   1   9        7.75        2.66      6.97 o 
   1   1   9      363.09      365.92     15.23 o 
   2   1   9      128.94      131.10     12.59 o 
   3   1   9     1115.74     1059.76     27.93 o 
   4   1   9        1.85        0.91     12.80 o 
   5   1   9      233.30      208.81     33.15 o 
   6   1   9      398.04      392.78     27.49 o 
   7   1   9       32.86       39.85     27.99 o 
   8   1   9        1.38      -26.84     29.34 o 
   9   1   9       20.43       11.27     36.20 o 
  10   1   9       17.77      -31.30     63.78 o 
 -10   2   9      236.85      272.79     72.29 o 
  -9   2   9       10.52       26.40     48.83 o 
  -8   2   9      169.11      142.40     47.91 o 
  -7   2   9       54.57       58.23     18.81 o 
  -6   2   9      135.29      129.08     15.90 o 
  -5   2   9        1.01        0.95     11.66 o 
  -4   2   9      400.21      329.82     15.30 o 
  -3   2   9     2701.98     2798.86     48.89 o 
  -2   2   9      867.35      841.13     17.76 o 
  -1   2   9      189.75      227.73     12.41 o 
   0   2   9        0.63        3.76      7.00 o 
   1   2   9       28.60       -0.18      7.54 o 
   2   2   9      121.70      100.50     12.60 o 
   3   2   9      340.04      280.75     25.40 o 
   4   2   9     4760.30     4954.51     76.38 o 
   5   2   9      151.15      104.54     17.82 o 
   6   2   9      260.90      142.37     36.78 o 
   7   2   9      165.20      144.63     30.21 o 
   8   2   9      327.30      388.86     44.08 o 
   9   2   9       49.61        6.15     35.88 o 
  10   2   9       12.58       49.79     67.20 o 
 -10   3   9      213.43      333.95     80.25 o 
  -9   3   9       13.28      -43.66     60.68 o 
  -8   3   9     2884.72     2738.07     83.93 o 
  -7   3   9      161.59      176.18     27.01 o 
  -6   3   9      824.26      711.81     26.58 o 
  -5   3   9      621.23      593.19     20.35 o 
  -4   3   9      229.55      186.92     21.13 o 
  -3   3   9     1171.74     1181.61     23.32 o 
  -2   3   9        0.09        4.13      8.98 o 
  -1   3   9      487.01      628.96     15.78 o 
   0   3   9      329.98      292.81     10.59 o 
   1   3   9     5174.59     5893.43     63.13 o 
   2   3   9      971.67      792.74     20.69 o 
   3   3   9     1533.09     1573.94     40.40 o 
   4   3   9      295.43      317.55     24.22 o 
   5   3   9      514.66      433.05     47.89 o 
   6   3   9     1318.50     1316.65     38.28 o 
   7   3   9      217.57      284.79     35.86 o 
   8   3   9       57.99       54.73     33.04 o 
   9   3   9       51.84       46.14     36.63 o 
  10   3   9       75.94       89.36     51.54 o 
 -10   4   9       75.95       47.08     81.20 o 
  -9   4   9       67.24      -57.74     57.74 o 
  -8   4   9      410.91      524.58    102.12 o 
  -7   4   9        3.97       -3.23     20.56 o 
  -6   4   9      121.62      168.31     23.30 o 
  -5   4   9      702.60      655.22     23.78 o 
  -4   4   9      499.66      433.80     16.57 o 
  -3   4   9     3941.79     4169.39     53.64 o 
  -2   4   9     2902.68     3152.56     42.49 o 
  -1   4   9     1974.03     1912.05     25.54 o 
   0   4   9      923.93      893.26     18.56 o 
   1   4   9     6739.07     7136.00     74.30 o 
   2   4   9       42.89       22.36      8.70 o 
   3   4   9       45.35       18.21      9.75 o 
   4   4   9     3722.59     3762.91     63.07 o 
   5   4   9       17.68       10.31     15.86 o 
   6   4   9      129.46      126.89     28.81 o 
   7   4   9       55.35       43.70     27.45 o 
   8   4   9      411.71      463.17     39.01 o 
   9   4   9        2.54       33.67     39.97 o 
  10   4   9      102.62      188.86     50.43 o 
 -10   5   9      466.35      346.20     95.92 o 
  -9   5   9      408.42      250.45     76.35 o 
  -8   5   9     1775.41     1743.97     66.88 o 
  -7   5   9       69.79       37.59     26.29 o 
  -6   5   9     4051.22     3783.37     73.22 o 
  -5   5   9     2681.91     2517.89     55.93 o 
  -4   5   9     2236.25     2447.60     44.21 o 
  -3   5   9     1034.61      886.65     20.53 o 
  -2   5   9     1604.55     1888.81     26.46 o 
  -1   5   9     3409.46     3288.16     38.70 o 
   0   5   9      947.55     1085.14     19.24 o 
   1   5   9       33.30        6.34      7.76 o 
   2   5   9    11784.79    12434.56    122.74 o 
   3   5   9      697.78      603.53     18.28 o 
   4   5   9      984.77     1022.51     27.16 o 
   5   5   9      703.28      709.20     24.64 o 
   6   5   9      384.29      453.12     44.79 o 
   7   5   9       52.00       38.62     23.84 o 
   8   5   9      261.33      311.45     35.19 o 
   9   5   9     1056.64     1118.23     65.79 o 
 -10   6   9      194.32      304.69     90.67 o 
  -9   6   9      261.78      132.98     72.61 o 
  -8   6   9      284.63      457.44     45.37 o 
  -7   6   9      896.37      787.76     43.77 o 
  -6   6   9     1366.97     1290.50     39.37 o 
  -5   6   9     2104.85     2041.34     47.22 o 
  -4   6   9      629.82      612.25     22.18 o 
  -3   6   9     7703.44     8016.32     93.30 o 
  -2   6   9      212.70      157.26     14.56 o 
  -1   6   9      413.34      381.60     12.78 o 
   0   6   9      113.21      180.76     19.85 o 
   1   6   9    13789.71    14304.30    137.19 o 
   2   6   9     2836.48     3056.39     41.53 o 
   3   6   9        4.27       12.04     10.24 o 
   4   6   9     1407.61     1442.50     29.92 o 
   5   6   9       52.97       16.85     16.09 o 
   6   6   9      524.51      550.40     36.47 o 
   7   6   9      148.38      185.41     28.84 o 
   8   6   9     3425.05     3260.23    102.40 o 
   9   6   9      298.63      277.22     51.47 o 
 -10   7   9      147.17      125.82     85.50 o 
  -9   7   9        0.47      -28.15     67.28 o 
  -8   7   9      231.04      242.43     39.36 o 
  -7   7   9      141.55      192.00     33.27 o 
  -6   7   9     1821.68     1775.44     61.77 o 
  -5   7   9     2921.93     2728.70     57.23 o 
  -4   7   9     2394.79     2428.64     40.17 o 
  -3   7   9     2298.66     2173.53     35.79 o 
  -2   7   9      158.06      159.56     12.78 o 
  -1   7   9     1749.87     1464.14     23.89 o 
   0   7   9      555.65      451.55     15.44 o 
   1   7   9      303.53      313.65     15.58 o 
   2   7   9     7537.46     7486.34    153.28 o 
   3   7   9     3184.50     3295.07     46.30 o 
   4   7   9      288.68      290.77     18.02 o 
   5   7   9        6.23        1.02     16.73 o 
   6   7   9     1808.65     1879.46     67.66 o 
   7   7   9       62.44       -1.79     22.88 o 
   8   7   9       32.37      -28.44     38.49 o 
   9   7   9      358.09      343.81     56.66 o 
 -10   8   9       64.29      116.75     91.94 o 
  -9   8   9       49.18        7.64     73.73 o 
  -8   8   9      553.51      623.49    175.09 o 
  -7   8   9      368.00      339.81     63.98 o 
  -6   8   9     1497.91     1481.82    101.44 o 
  -5   8   9     3833.17     3568.23     88.80 o 
  -4   8   9     3615.54     3850.19     62.66 o 
  -3   8   9     1329.07     1322.16     28.07 o 
  -2   8   9      707.17      652.49     16.43 o 
  -1   8   9       83.39       51.82      9.07 o 
   0   8   9     1172.35     1235.68     22.85 o 
   1   8   9     8648.03     8676.97     99.39 o 
   2   8   9     2953.43     3023.78     47.36 o 
   3   8   9      524.24      549.22     19.24 o 
   4   8   9     2385.14     2391.57     44.90 o 
   5   8   9      570.18      652.35     45.96 o 
   6   8   9      146.35      162.44     26.02 o 
   7   8   9       18.01        2.63     31.60 o 
   8   8   9     1894.56     1922.97     82.20 o 
   9   8   9        3.78       15.95     44.84 o 
  -9   9   9        0.58      -32.33     41.78 o 
  -8   9   9      309.49      332.39     72.81 o 
  -7   9   9      620.40      609.89     52.65 o 
  -6   9   9      809.88      791.95     44.77 o 
  -5   9   9     1496.76     1517.09     55.80 o 
  -4   9   9      889.80      837.57     41.00 o 
  -3   9   9     3074.68     3131.02     47.57 o 
  -2   9   9     1466.22     1602.52     31.22 o 
  -1   9   9     2635.02     2803.38     41.18 o 
   0   9   9      880.20      948.50     20.76 o 
   1   9   9       12.71       -0.81      9.81 o 
   2   9   9     2663.56     2595.35     61.88 o 
   3   9   9     4928.01     4975.46     69.80 o 
   4   9   9     3181.06     3249.17     55.07 o 
   5   9   9      143.66      179.43     28.67 o 
   6   9   9     3388.06     3363.59    171.07 o 
   7   9   9      209.73      225.57     64.10 o 
   8   9   9        0.86       10.07     38.48 o 
   9   9   9      501.63      463.49     58.92 o 
  -9  10   9       39.37       60.26     43.05 o 
  -8  10   9      228.29      280.51     45.26 o 
  -7  10   9      293.86      355.94     43.18 o 
  -6  10   9     2344.83     2360.58     75.87 o 
  -5  10   9     2013.99     1968.87     64.91 o 
  -4  10   9       73.01       64.40     20.40 o 
  -3  10   9      423.47      407.68     31.56 o 
  -2  10   9     3699.83     3812.02     54.85 o 
  -1  10   9      648.07      589.98     22.81 o 
   0  10   9     4827.73     5038.38     59.65 o 
   1  10   9     3248.05     3358.38     45.46 o 
   2  10   9      327.62      318.82     24.91 o 
   3  10   9      301.42      258.65     19.95 o 
   4  10   9      842.53      786.71     32.43 o 
   5  10   9     2481.01     2497.05     54.29 o 
   6  10   9      384.78      352.03     48.50 o 
   7  10   9      434.87      492.82     58.85 o 
   8  10   9      875.71      894.33     60.67 o 
   9  10   9      272.62      313.80     56.78 o 
  -9  11   9      122.33      179.98     81.96 o 
  -8  11   9      614.77      648.32     54.86 o 
  -7  11   9     1275.30     1255.52     59.77 o 
  -6  11   9      457.52      476.85     44.46 o 
  -5  11   9       21.58       42.19     27.87 o 
  -4  11   9     2042.42     2076.17     54.85 o 
  -3  11   9     1198.57     1217.37     34.80 o 
  -2  11   9       88.41       58.48     15.56 o 
  -1  11   9     1002.68     1061.08     26.69 o 
   0  11   9     1632.92     1634.98     29.72 o 
   1  11   9      291.08      272.95     26.53 o 
   2  11   9     2563.52     2497.61     49.91 o 
   3  11   9     4441.64     4375.90     66.02 o 
   4  11   9     1018.66     1067.94     34.32 o 
   5  11   9       80.65       35.92     25.62 o 
   6  11   9     1242.99     1237.14     59.52 o 
   7  11   9      998.45     1051.78     61.18 o 
   8  11   9        5.38       -4.57     46.64 o 
  -9  12   9      496.63      662.19    105.66 o 
  -8  12   9      199.26      167.59    104.66 o 
  -7  12   9      322.71      410.11     48.47 o 
  -6  12   9     1562.85     1615.10     65.17 o 
  -5  12   9     1126.23     1058.23     51.81 o 
  -4  12   9     3473.58     3644.47     78.91 o 
  -3  12   9      786.79      792.88     35.41 o 
  -2  12   9      327.39      353.21     35.31 o 
  -1  12   9       60.60       34.82     14.66 o 
   0  12   9       69.24       23.52     13.98 o 
   1  12   9      631.16      552.61     29.23 o 
   2  12   9     2816.80     2984.50     57.33 o 
   3  12   9       21.62       -5.94     16.68 o 
   4  12   9      125.17       77.38     25.30 o 
   5  12   9      511.01      585.68     42.41 o 
   6  12   9      226.79      171.75     34.37 o 
   7  12   9      686.57      741.99    113.21 o 
   8  12   9      657.85      805.05    106.25 o 
  -8  13   9      182.58      129.12     60.84 o 
  -7  13   9     1958.15     1823.95     74.66 o 
  -6  13   9        2.45      -22.67     31.16 o 
  -5  13   9      348.14      366.19    103.91 o 
  -4  13   9     1310.52     1417.17     48.14 o 
  -3  13   9       88.30      104.82     33.44 o 
  -2  13   9        0.80      -11.23     16.54 o 
  -1  13   9     1594.99     1653.99     40.47 o 
   0  13   9     6073.26     5944.42     89.41 o 
   1  13   9     1332.50     1307.88     37.79 o 
   2  13   9      419.59      478.60     44.40 o 
   3  13   9      436.46      502.10     28.24 o 
   4  13   9      164.42      141.31     28.10 o 
   5  13   9      217.51      240.39     34.71 o 
   6  13   9      169.09      124.17     33.11 o 
   7  13   9      914.68      945.72     60.24 o 
   8  13   9      111.53       33.38     49.08 o 
  -8  14   9      111.73      174.85     48.42 o 
  -7  14   9       39.37       57.95     41.02 o 
  -6  14   9      127.20       97.14     37.09 o 
  -5  14   9      782.90      726.19     79.81 o 
  -4  14   9      776.97      735.88     62.82 o 
  -3  14   9     1312.43     1376.73     47.97 o 
  -2  14   9     7064.62     7225.13    136.69 o 
  -1  14   9       36.87      -16.83     16.83 o 
   0  14   9     1906.49     1927.55     45.50 o 
   1  14   9     2117.55     1982.71     56.26 o 
   2  14   9      499.50      530.72     32.67 o 
   3  14   9      354.57      309.89     35.10 o 
   4  14   9       59.96       10.63     25.73 o 
   5  14   9       70.56       60.76     31.04 o 
   6  14   9        0.30      -33.28     33.28 o 
   7  14   9      286.17      216.21     43.78 o 
  -8  15   9      542.13      643.88     65.22 o 
  -7  15   9      812.28      884.80     61.44 o 
  -6  15   9        0.47      -30.32     37.34 o 
  -5  15   9      162.81      134.54     67.24 o 
  -4  15   9     2416.37     2433.68     66.83 o 
  -3  15   9       27.16       23.79     30.17 o 
  -2  15   9     1450.45     1429.41     50.11 o 
  -1  15   9       17.41       -3.51     25.53 o 
   0  15   9     1445.92     1436.98     46.85 o 
   1  15   9       46.87       35.87     21.47 o 
   2  15   9      448.38      362.39    115.08 o 
   3  15   9      568.95      573.07     64.76 o 
   4  15   9        1.65      -29.60     29.60 o 
   5  15   9      184.95      169.87     50.86 o 
   6  15   9        4.70      -34.87     34.87 o 
   7  15   9      512.30      632.89     79.43 o 
  -7  16   9       64.36       52.01     45.79 o 
  -6  16   9       77.21       97.49     52.61 o 
  -5  16   9      760.56      756.67     45.44 o 
  -4  16   9      297.14      276.86     35.28 o 
  -3  16   9      127.20       79.02     29.00 o 
  -2  16   9     3608.48     3628.27    102.80 o 
  -1  16   9        2.09        8.15     25.93 o 
   0  16   9       14.78       -3.14     23.55 o 
   1  16   9     1689.63     1726.31     53.80 o 
   2  16   9     2384.01     2252.23     75.84 o 
   3  16   9      336.99      138.10    112.90 o 
   4  16   9        3.21      -24.14     34.59 o 
   5  16   9      678.66      784.49    110.26 o 
   6  16   9        0.51      -30.12     46.89 o 
  -6  17   9      123.71      125.62     56.63 o 
  -5  17   9        1.35       10.90     32.05 o 
  -4  17   9      689.91      684.31     48.37 o 
  -3  17   9      553.96      692.98     57.78 o 
  -2  17   9      150.19      108.33     37.99 o 
  -1  17   9       36.30       15.34     35.18 o 
   0  17   9      408.75      579.50     52.96 o 
   1  17   9      549.79      535.30     51.89 o 
   2  17   9      488.80      379.03     60.68 o 
   3  17   9      920.81      924.68     54.92 o 
   4  17   9      525.49      604.56     46.85 o 
   5  17   9      220.47      220.24     40.40 o 
   6  17   9       55.91       89.15     43.03 o 
  -6  18   9      191.83      252.56     44.95 o 
  -5  18   9      390.81      448.91     46.27 o 
  -4  18   9       86.43       87.12     41.57 o 
  -3  18   9       57.08       15.83     37.12 o 
  -2  18   9      701.15      781.88     60.80 o 
  -1  18   9       23.68      -16.01     36.51 o 
   0  18   9        2.79      -10.90     55.16 o 
   1  18   9      461.81      324.50     43.45 o 
   2  18   9     1250.91     1328.59     63.08 o 
   3  18   9       62.41       17.03     36.76 o 
   4  18   9      199.75      137.34     43.08 o 
   5  18   9      270.52      340.61     46.73 o 
  -5  19   9        0.84       -3.28     43.75 o 
  -4  19   9      567.30      765.01     88.08 o 
  -3  19   9      200.65      139.41     45.22 o 
  -2  19   9       50.95       54.51     42.91 o 
  -1  19   9       92.51      103.16     44.38 o 
   0  19   9      427.30      331.36     85.30 o 
   1  19   9       44.53       58.78     39.33 o 
   2  19   9      263.09      199.72     46.58 o 
   3  19   9      655.17      655.05    163.36 o 
   4  19   9       64.70       84.02     49.08 o 
  -4  20   9       14.84      -57.86     57.86 o 
  -3  20   9       91.19       98.94     48.23 o 
  -2  20   9       21.79       85.57     45.89 o 
  -1  20   9       58.50       22.03     57.10 o 
   0  20   9        1.59       -3.98     61.08 o 
   1  20   9      535.02      479.24     56.37 o 
   2  20   9      367.29      361.78    124.39 o 
   3  20   9       88.90       65.35     53.33 o 
  -3  21   9        6.52       38.76     64.54 o 
  -2  21   9       20.17       75.95     63.55 o 
  -1  21   9       89.73       20.36     64.82 o 
   0  21   9      410.18      363.22     84.62 o 
   1  21   9      475.33      421.84     88.44 o 
   2  21   9       54.12       49.85     48.53 o 
 -10   0  10      241.78      318.60     74.52 o 
  -9   0  10      503.85      592.91     73.73 o 
  -8   0  10     1951.14     1961.42     97.43 o 
  -7   0  10     3447.38     3383.26    122.44 o 
  -6   0  10      613.57      582.18    109.36 o 
  -5   0  10       53.30       74.97     16.41 o 
  -4   0  10     4729.60     4583.84     74.37 o 
  -3   0  10        4.37        4.53      8.31 o 
  -2   0  10      556.34      460.66     31.57 o 
  -1   0  10       14.76       29.45     12.40 o 
   0   0  10     8704.24     8881.27    156.21 o 
   1   0  10     1449.48     1243.71     38.96 o 
   2   0  10     2323.69     2204.86     60.64 o 
   3   0  10     3686.48     3755.47     86.43 o 
   4   0  10       46.85       15.99     20.12 o 
   5   0  10     1388.24     1345.29     81.32 o 
   6   0  10       81.68       50.24     42.39 o 
   7   0  10     1883.26     1779.29     92.50 o 
   8   0  10     2288.29     2384.29    113.41 o 
   9   0  10       27.07      -37.62     52.49 o 
  10   0  10      366.31      369.35     79.53 o 
 -10   1  10      174.35      298.24     68.95 o 
  -9   1  10     1230.42     1192.90     59.37 o 
  -8   1  10      339.30      288.43     47.59 o 
  -7   1  10      133.30      111.44     24.44 o 
  -6   1  10     3113.57     2881.69     52.54 o 
  -5   1  10      205.37      226.11     21.31 o 
  -4   1  10      996.63      962.94     19.28 o 
  -3   1  10      684.95      679.24     17.06 o 
  -2   1  10     2592.04     2671.16     41.10 o 
  -1   1  10     1406.07     1584.71     26.03 o 
   0   1  10      843.91      793.37     18.30 o 
   1   1  10     3852.91     3583.50     54.74 o 
   2   1  10      405.13      337.73     17.62 o 
   3   1  10     4442.66     4464.95     68.87 o 
   4   1  10     1661.86     1643.47     38.68 o 
   5   1  10     4720.86     4897.00     79.90 o 
   6   1  10        4.15       -4.72     18.37 o 
   7   1  10     3159.98     3273.69     91.68 o 
   8   1  10      994.00     1065.64     55.56 o 
   9   1  10      362.51      399.68     50.95 o 
  10   1  10      148.06      190.37     49.52 o 
 -10   2  10       28.03       50.34     63.71 o 
  -9   2  10       33.69       34.83     50.66 o 
  -8   2  10     1341.72     1267.91     56.87 o 
  -7   2  10     3534.04     3706.03     79.85 o 
  -6   2  10       49.46       40.00     16.51 o 
  -5   2  10        8.04        5.25     11.86 o 
  -4   2  10     3080.50     2945.83     38.17 o 
  -3   2  10      768.21      731.41     18.14 o 
  -2   2  10      151.14      119.62     18.86 o 
  -1   2  10     3672.88     3834.94     54.97 o 
   0   2  10     8961.61     9493.52    103.56 o 
   1   2  10      161.15      100.21     10.86 o 
   2   2  10     4093.28     4458.31     66.41 o 
   3   2  10     6803.02     6918.77     95.80 o 
   4   2  10      321.77      261.83     32.73 o 
   5   2  10     1357.62     1363.62     37.92 o 
   6   2  10      134.03      105.58     30.31 o 
   7   2  10     2183.67     2248.56     74.17 o 
   8   2  10      924.51      900.02     52.21 o 
   9   2  10      703.39      788.59     61.12 o 
 -10   3  10       10.39       40.80     64.10 o 
  -9   3  10      889.38      773.36     58.99 o 
  -8   3  10      367.36      329.36     33.84 o 
  -7   3  10      112.50      107.28     24.47 o 
  -6   3  10     1501.76     1424.60     36.16 o 
  -5   3  10     1382.85     1357.96     29.45 o 
  -4   3  10     1461.08     1562.82     29.61 o 
  -3   3  10     3196.86     3170.25     44.23 o 
  -2   3  10     9192.07     9454.99    103.42 o 
  -1   3  10      423.59      437.99     14.40 o 
   0   3  10      373.77      289.82     15.57 o 
   1   3  10     5013.05     5440.20     60.34 o 
   2   3  10     4588.34     4882.83     75.48 o 
   3   3  10        7.07        4.46     11.73 o 
   4   3  10      124.39       59.65     24.99 o 
   5   3  10     1093.60     1127.70     40.08 o 
   6   3  10      735.56      709.33     30.77 o 
   7   3  10     1805.65     1779.48     64.85 o 
   8   3  10     1758.49     1774.15     72.77 o 
   9   3  10      662.32      751.28     59.73 o 
 -10   4  10       99.64        1.19     66.41 o 
  -9   4  10       19.59      -33.71     38.37 o 
  -8   4  10     1590.13     1525.66     67.50 o 
  -7   4  10      871.91      844.31     31.97 o 
  -6   4  10        5.86       16.11     15.76 o 
  -5   4  10     1080.21     1027.53     29.25 o 
  -4   4  10     3819.89     3991.31     54.50 o 
  -3   4  10      117.65      104.84     14.42 o 
  -2   4  10    19595.19    21722.00    219.44 o 
  -1   4  10     7284.94     7507.24     77.04 o 
   0   4  10      257.82      384.84     13.74 o 
   1   4  10      156.62      148.93     15.11 o 
   2   4  10     5646.67     5832.17    108.17 o 
   3   4  10     2096.17     2037.63     58.35 o 
   4   4  10      311.18      291.85     52.20 o 
   5   4  10     1792.40     1743.10     43.22 o 
   6   4  10      251.54      256.27     25.56 o 
   7   4  10      292.28      395.32     40.18 o 
   8   4  10     1771.49     1832.83     59.11 o 
   9   4  10      542.88      714.64     48.32 o 
 -10   5  10       91.94      104.44     53.95 o 
  -9   5  10       23.08       37.96     44.00 o 
  -8   5  10      173.17      173.75     40.06 o 
  -7   5  10       41.55        3.41     22.77 o 
  -6   5  10     6994.33     6656.94     99.13 o 
  -5   5  10      290.72      318.95     31.33 o 
  -4   5  10     3803.32     3956.98     62.28 o 
  -3   5  10     2117.36     2049.36     43.63 o 
  -2   5  10     2840.54     2833.04     35.41 o 
  -1   5  10      271.87      296.12     11.33 o 
   0   5  10    10249.75    10596.90    214.53 o 
   1   5  10     9140.40     9955.78    100.21 o 
   2   5  10      404.36      494.89     16.81 o 
   3   5  10       35.70       24.56     11.02 o 
   4   5  10       14.57       -7.95     13.23 o 
   5   5  10      188.08      170.80     19.10 o 
   6   5  10     2735.71     2837.51     59.65 o 
   7   5  10      888.09      901.98     41.73 o 
   8   5  10      126.24      154.76     31.34 o 
   9   5  10        0.80       42.02     45.23 o 
 -10   6  10      289.23      240.19     57.57 o 
  -9   6  10      524.20      425.58     85.42 o 
  -8   6  10     1080.64      972.36     85.10 o 
  -7   6  10       10.52      -17.73     22.78 o 
  -6   6  10       15.30       36.23     16.95 o 
  -5   6  10     3069.53     3032.46     54.73 o 
  -4   6  10      310.99      332.89     26.26 o 
  -3   6  10       91.75       69.12     11.53 o 
  -2   6  10      298.32      271.34     12.52 o 
  -1   6  10     1331.65     1292.17     21.81 o 
   0   6  10     1131.86     1172.64     21.37 o 
   1   6  10       74.72       45.56     14.44 o 
   2   6  10     9600.92    10183.03    105.23 o 
   3   6  10       25.73        1.94     11.05 o 
   4   6  10      460.26      463.48     19.54 o 
   5   6  10      507.15      515.33     37.92 o 
   6   6  10      316.40      311.88     26.88 o 
   7   6  10      309.13      327.91     38.56 o 
   8   6  10      149.80      179.07     61.72 o 
   9   6  10      375.51      371.87     56.73 o 
 -10   7  10      293.66      286.79     94.96 o 
  -9   7  10      106.69       26.96     68.95 o 
  -8   7  10      103.82       85.42     63.07 o 
  -7   7  10      600.38      592.17     44.24 o 
  -6   7  10     3563.37     3476.19     75.00 o 
  -5   7  10      633.99      621.03     25.27 o 
  -4   7  10      301.15      318.38     24.26 o 
  -3   7  10      775.36      767.55     24.70 o 
  -2   7  10        4.77        9.96      8.60 o 
  -1   7  10      477.72      427.75     14.29 o 
   0   7  10     3196.54     3220.11     66.08 o 
   1   7  10     2367.79     2293.51     37.43 o 
   2   7  10      268.38      246.79     14.97 o 
   3   7  10       24.69       28.35     12.10 o 
   4   7  10      518.11      545.86     21.64 o 
   5   7  10       53.68       52.82     18.41 o 
   6   7  10       62.00       41.37     22.59 o 
   7   7  10      546.20      555.11     51.98 o 
   8   7  10      470.93      548.60     90.23 o 
   9   7  10        3.17       -9.49     57.70 o 
 -10   8  10       73.03       47.80     86.37 o 
  -9   8  10       77.32      -10.74     72.29 o 
  -8   8  10      459.20      629.82     88.56 o 
  -7   8  10      496.90      470.17    120.29 o 
  -6   8  10      766.73      750.19     38.96 o 
  -5   8  10     2612.32     2598.93     61.68 o 
  -4   8  10       69.67       59.60     15.84 o 
  -3   8  10      273.53      294.92     40.53 o 
  -2   8  10      384.56      410.14     16.93 o 
  -1   8  10      749.91      673.05     17.28 o 
   0   8  10     2076.85     1983.39     33.58 o 
   1   8  10       37.08       24.46      9.81 o 
   2   8  10     7960.85     8019.73     87.90 o 
   3   8  10       51.58       46.64     12.87 o 
   4   8  10        0.48       -8.29     15.34 o 
   5   8  10      101.95      100.41     18.39 o 
   6   8  10      553.99      588.31     36.95 o 
   7   8  10       22.79       24.38     34.27 o 
   8   8  10       67.18       96.20     44.94 o 
   9   8  10       34.30       21.03     48.08 o 
  -9   9  10      127.73      118.18     78.90 o 
  -8   9  10        0.36      -30.67     33.74 o 
  -7   9  10      643.84      713.88     81.48 o 
  -6   9  10      447.15      489.60     40.90 o 
  -5   9  10     1096.35     1105.50     41.03 o 
  -4   9  10      364.09      352.50     42.84 o 
  -3   9  10     2535.21     2369.29     46.11 o 
  -2   9  10     1202.11     1159.39     27.15 o 
  -1   9  10     2111.91     2331.96     34.38 o 
   0   9  10     1246.81     1200.88     24.20 o 
   1   9  10      722.00      722.14     19.85 o 
   2   9  10      928.98      988.12     24.14 o 
   3   9  10     2074.56     2026.32     40.12 o 
   4   9  10      326.76      332.44     30.95 o 
   5   9  10        0.89      -16.89     16.89 o 
   6   9  10       45.21        2.59     22.24 o 
   7   9  10      682.94      696.41     54.19 o 
   8   9  10       58.10        3.92     64.30 o 
   9   9  10      204.08      137.14     52.44 o 
  -9  10  10       80.89      184.04     83.59 o 
  -8  10  10       69.38      141.25     41.49 o 
  -7  10  10      204.99      162.83     68.24 o 
  -6  10  10     1391.01     1329.23     56.94 o 
  -5  10  10      414.33      453.04     32.09 o 
  -4  10  10      190.11      214.91     47.90 o 
  -3  10  10      168.88      205.35     19.56 o 
  -2  10  10     1553.48     1631.54     38.06 o 
  -1  10  10      206.87      233.02     18.67 o 
   0  10  10      298.84      278.90     16.12 o 
   1  10  10      860.39      842.17     21.87 o 
   2  10  10     3970.75     4075.88     67.02 o 
   3  10  10      533.17      576.41     28.27 o 
   4  10  10      229.06      241.89     21.22 o 
   5  10  10      149.79      142.73     23.47 o 
   6  10  10      873.95      898.58     51.52 o 
   7  10  10      145.90      105.73     40.34 o 
   8  10  10      194.31      180.56     49.00 o 
  -9  11  10      434.11      303.26     86.85 o 
  -8  11  10      374.51      507.74     96.67 o 
  -7  11  10        8.80      -31.25     31.25 o 
  -6  11  10      443.50      431.26     48.59 o 
  -5  11  10        2.34       16.87     23.03 o 
  -4  11  10      768.91      740.89     35.99 o 
  -3  11  10      945.02      991.10     37.44 o 
  -2  11  10      134.38      125.95     17.66 o 
  -1  11  10     7255.91     7524.12    126.49 o 
   0  11  10      957.34      907.33     22.87 o 
   1  11  10       64.02       29.82     12.53 o 
   2  11  10       50.66       22.55     14.69 o 
   3  11  10        2.19       -0.53     15.60 o 
   4  11  10     1659.38     1603.17     39.19 o 
   5  11  10       11.01        4.94     25.09 o 
   6  11  10      301.93      235.62     35.97 o 
   7  11  10       17.76       25.54     47.56 o 
   8  11  10        3.41       59.82     48.70 o 
  -9  12  10        6.47      -63.63     83.83 o 
  -8  12  10       23.31       68.53     41.33 o 
  -7  12  10       18.16       51.29     39.69 o 
  -6  12  10      246.89      346.43     87.68 o 
  -5  12  10      135.09       99.13     25.76 o 
  -4  12  10      364.41      357.93     33.14 o 
  -3  12  10        7.48        7.00     21.34 o 
  -2  12  10      689.63      601.01     32.44 o 
  -1  12  10      237.73      176.46     26.93 o 
   0  12  10      242.26      256.05     19.12 o 
   1  12  10     2017.59     1975.94     39.04 o 
   2  12  10      646.32      643.16     34.81 o 
   3  12  10      140.19      110.81     19.25 o 
   4  12  10      226.61      156.43     31.63 o 
   5  12  10      418.19      453.18     39.33 o 
   6  12  10       13.70       19.14     32.90 o 
   7  12  10      182.84      142.03     46.72 o 
   8  12  10       59.17       43.81     47.68 o 
  -8  13  10      404.72      510.48    145.74 o 
  -7  13  10       53.88       79.63     37.71 o 
  -6  13  10      139.24      127.10     37.26 o 
  -5  13  10      109.76       97.37     40.00 o 
  -4  13  10       47.08       27.65     23.73 o 
  -3  13  10     1598.44     1684.11     51.38 o 
  -2  13  10     2178.03     2211.41     72.39 o 
  -1  13  10        1.55      -16.41     16.41 o 
   0  13  10        6.72        1.01     17.24 o 
   1  13  10     1585.03     1430.58     34.22 o 
   2  13  10      141.84       90.23     18.17 o 
   3  13  10      415.66      454.97     27.75 o 
   4  13  10       46.84       37.25     26.55 o 
   5  13  10       39.80       45.36     30.37 o 
   6  13  10      458.03      466.04     44.98 o 
   7  13  10       27.02       28.78     42.49 o 
  -8  14  10       13.39      -22.88     50.11 o 
  -7  14  10       60.24       87.83     44.09 o 
  -6  14  10       58.59       57.72     30.14 o 
  -5  14  10       11.25      -24.84     28.01 o 
  -4  14  10       13.97       37.80     25.64 o 
  -3  14  10        0.11       -0.18     23.78 o 
  -2  14  10      251.69      250.58     36.83 o 
  -1  14  10      284.10      287.87     57.82 o 
   0  14  10      564.71      580.80     29.29 o 
   1  14  10       50.30      -12.09     18.84 o 
   2  14  10       41.30        8.15     18.58 o 
   3  14  10     1064.31     1051.21     43.10 o 
   4  14  10      427.13      358.99     36.19 o 
   5  14  10      342.46      328.24     39.84 o 
   6  14  10      162.84      174.85     40.71 o 
   7  14  10      475.20      454.37     59.86 o 
  -7  15  10       47.27      -42.61     42.61 o 
  -6  15  10       88.36       93.33     34.58 o 
  -5  15  10      251.28      246.28     35.26 o 
  -4  15  10        7.77       -1.85     28.93 o 
  -3  15  10      749.44      711.35     37.75 o 
  -2  15  10      671.37      683.47     39.12 o 
  -1  15  10     1214.59     1155.98     80.13 o 
   0  15  10      304.55      353.95     32.62 o 
   1  15  10       33.90        9.58     21.08 o 
   2  15  10      546.36      461.33     79.94 o 
   3  15  10        3.98      -20.03     26.73 o 
   4  15  10      315.77      275.19     35.98 o 
   5  15  10       40.09       38.78     33.60 o 
   6  15  10       33.25       19.45     36.51 o 
   7  15  10       38.75       18.12     42.02 o 
  -7  16  10       63.84       49.92     55.39 o 
  -6  16  10       22.94        3.90     34.82 o 
  -5  16  10      242.59      263.80     36.90 o 
  -4  16  10      561.93      657.59     43.02 o 
  -3  16  10       10.02      -14.84     26.27 o 
  -2  16  10      570.82      671.00     55.18 o 
  -1  16  10     2204.26     2145.29     78.30 o 
   0  16  10      215.34      212.07     44.40 o 
   1  16  10      180.90      136.10     83.76 o 
   2  16  10      116.85      109.04     41.91 o 
   3  16  10       59.85       60.50     34.96 o 
   4  16  10        5.21        1.27     31.25 o 
   5  16  10      219.27      172.97     39.23 o 
   6  16  10      122.79       81.68     40.48 o 
  -6  17  10      133.84      115.99     40.50 o 
  -5  17  10      323.55      260.62     40.41 o 
  -4  17  10      163.25       95.08     34.56 o 
  -3  17  10      559.95      598.83     55.67 o 
  -2  17  10      157.59      214.92     77.03 o 
  -1  17  10       81.05       77.65     37.63 o 
   0  17  10      458.04      507.73     60.29 o 
   1  17  10      541.35      393.57    145.58 o 
   2  17  10      238.84      161.19     37.55 o 
   3  17  10       32.71       17.58     54.68 o 
   4  17  10      248.50      261.95     40.40 o 
   5  17  10      216.60      186.70     42.27 o 
  -6  18  10       48.14       74.29     41.47 o 
  -5  18  10      502.44      487.96     48.02 o 
  -4  18  10      250.33      232.98     45.46 o 
  -3  18  10       23.83       30.29     39.33 o 
  -2  18  10      155.01      154.05     44.29 o 
  -1  18  10     1470.43     1341.48     69.31 o 
   0  18  10      191.25      270.32     46.59 o 
   1  18  10      203.56      196.62     39.63 o 
   2  18  10     1234.94     1294.28     66.45 o 
   3  18  10      231.36      157.84     51.58 o 
   4  18  10        0.39      -41.10     41.10 o 
   5  18  10        9.04       34.00     43.17 o 
  -5  19  10      212.80      296.74     72.77 o 
  -4  19  10       30.98       88.64     45.23 o 
  -3  19  10      972.83      989.34     63.82 o 
  -2  19  10      223.53      199.41     49.61 o 
  -1  19  10       80.76       84.61     46.73 o 
   0  19  10      508.05      590.60     85.26 o 
   1  19  10      571.32      829.04     99.41 o 
   2  19  10       10.08       36.90     42.41 o 
   3  19  10      256.52      202.91     58.46 o 
   4  19  10      473.18      412.31     84.50 o 
  -4  20  10      690.67      841.95     73.35 o 
  -3  20  10       59.98       25.35     60.52 o 
  -2  20  10      411.89      610.70     64.43 o 
  -1  20  10      417.55      399.97     78.82 o 
   0  20  10        2.34      -17.34     64.10 o 
   1  20  10       27.09       76.43     69.67 o 
   2  20  10     1691.67     1926.34    131.70 o 
   3  20  10      152.76      132.97     49.58 o 
  -2  21  10       74.54       56.71     69.67 o 
  -1  21  10       19.35      -63.94     63.94 o 
   0  21  10      289.80      245.20     81.76 o 
   1  21  10     1168.71     1156.95    108.40 o 
 -10   1  11        3.05       39.45     59.97 o 
  -9   1  11       14.78       37.61     36.82 o 
  -8   1  11      100.52      105.90     33.60 o 
  -7   1  11      602.32      549.28     34.09 o 
  -6   1  11      265.18      250.82     30.39 o 
  -5   1  11      106.21       48.97     22.12 o 
  -4   1  11      394.58      403.26     24.83 o 
  -3   1  11      123.32      105.86     20.04 o 
  -2   1  11        1.93        3.84      7.57 o 
  -1   1  11       22.23       14.69      8.12 o 
   0   1  11       13.76        2.96      7.82 o 
   1   1  11      974.20     1065.59     26.75 o 
   2   1  11      134.74      103.07     13.27 o 
   3   1  11     1663.18     1730.07     40.86 o 
   4   1  11        2.85        2.57     14.38 o 
   5   1  11        2.34      -14.91     14.91 o 
   6   1  11       29.90        7.81     18.89 o 
   7   1  11        5.01       -1.96     22.69 o 
   8   1  11       28.55       14.94     32.58 o 
   9   1  11       38.91       18.25     39.22 o 
 -10   2  11      131.07       65.14     67.05 o 
  -9   2  11       65.05       72.61     56.31 o 
  -8   2  11        7.54       -4.76     25.58 o 
  -7   2  11     2047.32     1883.58     55.29 o 
  -6   2  11      164.64      116.08     38.23 o 
  -5   2  11       46.16       34.99     15.55 o 
  -4   2  11        1.41        5.91     10.32 o 
  -3   2  11       27.39       30.40      9.44 o 
  -2   2  11     1103.98     1184.83     23.57 o 
  -1   2  11       41.57       44.19      8.65 o 
   0   2  11     2194.57     2171.52     34.30 o 
   1   2  11      389.76      404.78     16.02 o 
   2   2  11     5323.82     5505.20     79.43 o 
   3   2  11     1081.48     1114.14     30.98 o 
   4   2  11     1089.44     1076.37     32.57 o 
   5   2  11       73.08       79.49     18.24 o 
   6   2  11      344.80      327.36     38.35 o 
   7   2  11       30.57       26.86     23.51 o 
   8   2  11      136.32      140.45     37.79 o 
   9   2  11       81.42       11.17     55.16 o 
 -10   3  11       42.18       56.07     66.49 o 
  -9   3  11      430.97      423.78     66.25 o 
  -8   3  11      431.65      465.78     65.96 o 
  -7   3  11      922.31      897.93     40.05 o 
  -6   3  11      485.15      525.67     33.13 o 
  -5   3  11     2136.81     2027.41     38.18 o 
  -4   3  11      351.02      383.57     19.12 o 
  -3   3  11      278.68      292.89     21.81 o 
  -2   3  11     7163.88     7383.94     85.08 o 
  -1   3  11     2473.17     2567.13     43.01 o 
   0   3  11     1028.62     1058.80     19.64 o 
   1   3  11     1436.27     1485.46     25.31 o 
   2   3  11     3603.94     3452.35     50.78 o 
   3   3  11     2719.20     2875.27     52.57 o 
   4   3  11      415.75      416.81     38.87 o 
   5   3  11        1.55       -6.21     16.84 o 
   6   3  11      144.21       95.11     27.72 o 
   7   3  11       81.42       17.14     24.56 o 
   8   3  11      229.18      240.56     49.47 o 
   9   3  11      398.42      486.88     53.09 o 
 -10   4  11      228.72      251.80     79.53 o 
  -9   4  11       75.74       76.72     42.34 o 
  -8   4  11        8.58       16.56     45.89 o 
  -7   4  11     4706.23     4695.32    130.19 o 
  -6   4  11      573.95      454.74     31.50 o 
  -5   4  11       87.20       90.26     16.11 o 
  -4   4  11     4179.85     4321.40     58.53 o 
  -3   4  11      414.25      400.85     16.03 o 
  -2   4  11      980.97     1104.91     23.51 o 
  -1   4  11      195.02      230.70     16.03 o 
   0   4  11      813.65      765.88     17.16 o 
   1   4  11        9.39       -3.90      8.42 o 
   2   4  11     1413.66     1542.03     28.29 o 
   3   4  11      286.95      280.62     23.63 o 
   4   4  11      536.56      470.71     24.19 o 
   5   4  11       24.45       20.25     17.11 o 
   6   4  11      703.08      688.40     31.77 o 
   7   4  11     1024.86     1024.37     55.47 o 
   8   4  11      234.42      231.82     34.69 o 
   9   4  11      376.76      414.30     73.79 o 
 -10   5  11       66.64       65.42     53.19 o 
  -9   5  11      644.35      638.84    140.85 o 
  -8   5  11      742.32      705.84     55.80 o 
  -7   5  11       58.87       21.21     32.07 o 
  -6   5  11     1123.06     1075.41     32.91 o 
  -5   5  11     5264.80     5206.37     78.98 o 
  -4   5  11     1645.34     1782.46     38.06 o 
  -3   5  11     1115.47     1155.72     25.31 o 
  -2   5  11     1094.13      979.09     22.85 o 
  -1   5  11     1497.74     1384.27     22.42 o 
   0   5  11        0.45       -6.27      7.54 o 
   1   5  11      257.26      218.78     17.59 o 
   2   5  11     9561.76     9966.17    113.55 o 
   3   5  11       20.16       13.51     11.39 o 
   4   5  11     1060.49     1027.90     28.51 o 
   5   5  11      135.15      121.77     18.40 o 
   6   5  11      296.21      322.13     28.14 o 
   7   5  11      962.04      913.85     42.86 o 
   8   5  11        0.93        1.37     28.10 o 
   9   5  11      160.19      148.94     49.77 o 
 -10   6  11      191.13      125.03     57.59 o 
  -9   6  11       60.16       22.77     45.23 o 
  -8   6  11        6.60       33.43     37.92 o 
  -7   6  11      810.62      840.62     54.77 o 
  -6   6  11      488.39      450.03     42.16 o 
  -5   6  11     1302.62     1263.17     33.91 o 
  -4   6  11      590.34      550.58     22.89 o 
  -3   6  11     2956.59     3114.12     45.84 o 
  -2   6  11     2473.29     2530.46     39.52 o 
  -1   6  11     2162.96     2321.99     32.19 o 
   0   6  11     2287.16     2212.46     32.08 o 
   1   6  11     1699.18     1546.23     29.66 o 
   2   6  11        9.54       -7.35     12.37 o 
   3   6  11       21.90        3.63     11.84 o 
   4   6  11     2121.35     2084.17     43.43 o 
   5   6  11      618.82      538.24     26.54 o 
   6   6  11        1.82       -6.60     19.71 o 
   7   6  11       96.03      121.34     29.79 o 
   8   6  11       24.86       21.85     30.45 o 
   9   6  11      132.25      121.13     50.61 o 
 -10   7  11       15.08      -38.25     73.73 o 
  -9   7  11      617.67      583.96     64.77 o 
  -8   7  11      642.15      651.62     59.97 o 
  -7   7  11     2051.39     1969.67     78.29 o 
  -6   7  11       37.43       20.70     22.40 o 
  -5   7  11     3520.94     3534.52     61.85 o 
  -4   7  11      363.94      394.88     22.27 o 
  -3   7  11      634.80      643.31     23.33 o 
  -2   7  11     2905.43     2919.14     51.26 o 
  -1   7  11     4608.87     4778.10     55.09 o 
   0   7  11      302.39      324.71     19.33 o 
   1   7  11     1059.71     1146.10     36.58 o 
   2   7  11    10993.21    11242.53    115.96 o 
   3   7  11     1037.38     1125.62     29.75 o 
   4   7  11     1111.04     1119.70     28.36 o 
   5   7  11      534.65      590.43     43.07 o 
   6   7  11      878.23      877.11     34.86 o 
   7   7  11       13.94       -3.87     26.64 o 
   8   7  11      831.83      794.57     57.87 o 
   9   7  11      872.56      950.99     66.87 o 
  -9   8  11        8.86       49.81     48.99 o 
  -8   8  11        0.84       22.37     41.51 o 
  -7   8  11      919.72      876.68     58.63 o 
  -6   8  11     2045.09     1996.11     71.59 o 
  -5   8  11      747.78      782.55     37.46 o 
  -4   8  11       91.53       75.11     16.96 o 
  -3   8  11     2282.91     2399.02     46.53 o 
  -2   8  11      194.56      202.02     17.98 o 
  -1   8  11       35.59       30.42      9.54 o 
   0   8  11    10788.11    11416.81    125.28 o 
   1   8  11     9405.66     9856.64    142.35 o 
   2   8  11      150.30      152.19     17.99 o 
   3   8  11       60.09       38.68     13.00 o 
   4   8  11     4265.04     4156.31     65.06 o 
   5   8  11       31.32        7.39     19.14 o 
   6   8  11      485.63      475.36     96.80 o 
   7   8  11     2641.77     2798.29     92.31 o 
   8   8  11      232.56      233.55     49.65 o 
   9   8  11      472.77      622.17     67.83 o 
  -9   9  11      507.37      509.56     66.47 o 
  -8   9  11      693.36      674.52     95.88 o 
  -7   9  11     1430.51     1401.72     51.42 o 
  -6   9  11       32.07       13.15     33.96 o 
  -5   9  11     2392.47     2421.95     70.14 o 
  -4   9  11      700.42      650.06     31.47 o 
  -3   9  11      389.82      362.98     21.46 o 
  -2   9  11     1349.29     1349.90     35.46 o 
  -1   9  11     1978.30     1957.98     35.45 o 
   0   9  11      210.82      216.87     16.61 o 
   1   9  11     3380.76     3604.99     48.59 o 
   2   9  11     4362.08     4362.33     57.08 o 
   3   9  11      497.32      518.22     35.98 o 
   4   9  11       26.01       11.61     16.81 o 
   5   9  11     1083.90     1116.32     34.24 o 
   6   9  11     1146.94     1213.54     45.63 o 
   7   9  11       23.56      -33.61     37.14 o 
   8   9  11      378.88      529.06     60.63 o 
  -9  10  11       56.07       65.74     51.42 o 
  -8  10  11      106.80       18.69     42.83 o 
  -7  10  11     1737.27     1718.61     57.33 o 
  -6  10  11     2064.01     1953.73     57.35 o 
  -5  10  11        5.76       32.87     23.38 o 
  -4  10  11      227.07      208.02     61.05 o 
  -3  10  11      482.76      501.97     24.28 o 
  -2  10  11     1649.76     1562.57     38.06 o 
  -1  10  11      282.14      242.72     28.00 o 
   0  10  11     1914.73     1691.75     36.74 o 
   1  10  11     1710.10     1786.11     32.23 o 
   2  10  11      287.67      295.33     28.22 o 
   3  10  11        9.97        1.86     15.24 o 
   4  10  11     2091.77     2171.10     45.23 o 
   5  10  11        1.54      -14.27     19.26 o 
   6  10  11      707.79      713.48     52.93 o 
   7  10  11     2628.81     2874.66     95.77 o 
   8  10  11      868.33      903.41     72.11 o 
  -9  11  11      608.38      672.69     73.53 o 
  -8  11  11      990.22      981.71     70.74 o 
  -7  11  11      186.24      166.46     35.38 o 
  -6  11  11      712.32      739.37     42.04 o 
  -5  11  11      122.31      123.54     25.89 o 
  -4  11  11      171.21      167.33     27.18 o 
  -3  11  11        9.85       17.09     19.59 o 
  -2  11  11      700.26      704.77     27.38 o 
  -1  11  11     1525.62     1536.97     45.48 o 
   0  11  11       10.75       25.82     12.04 o 
   1  11  11     2441.94     2481.61     39.65 o 
   2  11  11      616.02      593.58     26.87 o 
   3  11  11      835.76      919.08     29.75 o 
   4  11  11      339.71      360.35     26.56 o 
   5  11  11      498.21      521.47     40.17 o 
   6  11  11      713.61      762.67     47.32 o 
   7  11  11       25.60       -1.69     41.76 o 
   8  11  11      167.95      185.73     52.61 o 
  -8  12  11       45.02       39.07     47.49 o 
  -7  12  11      456.15      514.88     52.47 o 
  -6  12  11     1903.17     1879.95     60.31 o 
  -5  12  11       15.67       25.22     24.07 o 
  -4  12  11      563.59      519.79     34.39 o 
  -3  12  11     3700.18     3853.13     81.32 o 
  -2  12  11     5845.42     5771.88    104.59 o 
  -1  12  11      396.03      397.01     55.20 o 
   0  12  11     4013.72     3827.24     58.24 o 
   1  12  11      646.52      687.42     25.02 o 
   2  12  11      202.36      160.22     36.43 o 
   3  12  11      567.95      616.70     28.32 o 
   4  12  11      897.02      916.16     32.31 o 
   5  12  11       10.73      -26.81     27.83 o 
   6  12  11      702.29      758.20     45.44 o 
   7  12  11      845.08      845.64     73.69 o 
  -8  13  11      450.00      450.00     65.74 o 
  -7  13  11      331.59      400.92     44.71 o 
  -6  13  11      342.27      429.30     40.68 o 
  -5  13  11      580.62      641.16     56.79 o 
  -4  13  11     1777.19     1900.39     56.60 o 
  -3  13  11     2682.40     2729.18     67.27 o 
  -2  13  11     2903.65     2841.06     67.84 o 
  -1  13  11      208.40      187.30     32.56 o 
   0  13  11     1155.70     1185.18     43.58 o 
   1  13  11     1067.21     1170.91     36.55 o 
   2  13  11      251.16      242.74     33.46 o 
   3  13  11     1059.11     1125.48     33.89 o 
   4  13  11      628.02      597.38     38.82 o 
   5  13  11      502.08      602.96     42.34 o 
   6  13  11      130.51       78.29     35.98 o 
   7  13  11        1.29       55.70     43.96 o 
  -8  14  11      135.38      123.81     59.03 o 
  -7  14  11       90.60       77.26     35.68 o 
  -6  14  11     1417.90     1464.52     56.32 o 
  -5  14  11      115.89       83.10     29.80 o 
  -4  14  11     2144.84     2016.42    113.06 o 
  -3  14  11       65.40       95.34     26.53 o 
  -2  14  11       64.64       40.13     24.18 o 
  -1  14  11      187.77      134.33     27.06 o 
   0  14  11        9.30       -5.31     24.09 o 
   1  14  11     1503.60     1566.35     42.88 o 
   2  14  11       20.93       16.59     18.24 o 
   3  14  11     1034.76     1054.25     34.11 o 
   4  14  11      796.85      761.57     42.66 o 
   5  14  11      571.85      750.55     67.45 o 
   6  14  11      326.64      329.98     43.74 o 
   7  14  11      430.90      484.34     60.92 o 
  -7  15  11      768.07      860.77     75.45 o 
  -6  15  11      119.10      110.55     37.64 o 
  -5  15  11      159.51      191.89     35.28 o 
  -4  15  11     1077.44     1190.52     49.96 o 
  -3  15  11      140.13       71.06     27.94 o 
  -2  15  11     1582.72     1543.87     51.86 o 
  -1  15  11     3329.11     3018.96     92.75 o 
   0  15  11     1117.96     1076.70     56.72 o 
   1  15  11      909.84     1004.89     40.81 o 
   2  15  11       79.46       73.87     24.98 o 
   3  15  11     1327.38      913.23     91.58 o 
   4  15  11       45.87       63.28     41.93 o 
   5  15  11      398.85      384.36     51.74 o 
   6  15  11      179.88      146.77     40.09 o 
  -7  16  11      203.06      248.34     81.70 o 
  -6  16  11      537.04      679.16     55.01 o 
  -5  16  11      122.94       72.91     33.32 o 
  -4  16  11      108.26       49.09     33.89 o 
  -3  16  11      400.35      438.24     47.91 o 
  -2  16  11     2117.86     2140.77     79.83 o 
  -1  16  11     1781.99     1746.02     71.13 o 
   0  16  11      151.91      134.91     41.67 o 
   1  16  11      683.43      748.74     56.02 o 
   2  16  11       65.81       44.48     34.28 o 
   3  16  11     2584.22     2638.84     86.16 o 
   4  16  11      410.62      410.80     85.22 o 
   5  16  11      248.66      287.94     54.32 o 
   6  16  11      250.27      203.46     59.50 o 
  -6  17  11       68.81       23.80     39.39 o 
  -5  17  11       10.27       19.41     34.04 o 
  -4  17  11      460.16      555.72     55.91 o 
  -3  17  11       27.18      -25.82     53.92 o 
  -2  17  11      115.07      125.07     94.52 o 
  -1  17  11     1707.41     1689.43     73.67 o 
   0  17  11     1295.13     1186.02     64.61 o 
   1  17  11     1090.86     1144.94     92.02 o 
   2  17  11     1163.17     1182.12     71.34 o 
   3  17  11      399.93      327.12     93.45 o 
   4  17  11       85.88        4.40     42.59 o 
   5  17  11      381.21      397.05     46.70 o 
  -5  18  11      151.48      181.66     41.98 o 
  -4  18  11      183.90      157.24     46.19 o 
  -3  18  11      193.91      266.88     48.41 o 
  -2  18  11      730.68      899.40     69.31 o 
  -1  18  11      251.31      159.11     56.63 o 
   0  18  11       14.95       40.71     41.83 o 
   1  18  11      249.10      288.46     71.34 o 
   2  18  11      285.05      182.29     72.37 o 
   3  18  11      467.21      431.43     54.77 o 
   4  18  11       11.86        5.22     44.79 o 
  -4  19  11       47.19       61.57     67.01 o 
  -3  19  11       80.61       45.65     50.30 o 
  -2  19  11       31.16       92.65     45.80 o 
  -1  19  11        9.82      -15.15     43.50 o 
   0  19  11      129.97      301.27     71.58 o 
   1  19  11       52.69       94.72     67.12 o 
   2  19  11      152.94       17.02     68.56 o 
   3  19  11        0.66      -42.99     42.99 o 
   4  19  11       46.12      102.25     57.23 o 
  -3  20  11       10.06      -22.23     46.58 o 
  -2  20  11       37.55       19.16     45.80 o 
  -1  20  11        2.10       -4.37     65.61 o 
   0  20  11        4.32       19.64     64.74 o 
   1  20  11       47.79        5.57     74.12 o 
   2  20  11        2.74      104.74     78.42 o 
  -1  21  11       91.04      179.34     73.81 o 
   0  21  11        7.56      -10.66     69.11 o 
 -10   0  12      150.49       47.88     62.27 o 
  -9   0  12       15.48      -14.32     48.91 o 
  -8   0  12     1323.88     1336.22     83.91 o 
  -7   0  12       22.80       27.43     30.43 o 
  -6   0  12     9715.56     9907.90    192.46 o 
  -5   0  12       30.93       21.89     22.99 o 
  -4   0  12      796.72      718.01     51.62 o 
  -3   0  12      397.18      400.24     33.28 o 
  -2   0  12     8091.00     8504.56    157.32 o 
  -1   0  12     7865.76     8086.84    149.10 o 
   0   0  12        1.83        5.95     14.46 o 
   1   0  12     4802.10     4754.96    140.45 o 
   2   0  12     2193.92     2143.08     68.44 o 
   3   0  12      572.28      535.03     33.70 o 
   4   0  12     3374.51     3161.98     83.86 o 
   5   0  12      366.67      399.68    105.50 o 
   6   0  12      186.20      130.89     32.18 o 
   7   0  12       51.86      -24.67     43.15 o 
   8   0  12     2588.74     2449.50    116.20 o 
   9   0  12      336.63      385.81     74.12 o 
 -10   1  12      416.57      603.01     86.21 o 
  -9   1  12      108.02      102.12     39.43 o 
  -8   1  12     1731.43     1628.03     65.23 o 
  -7   1  12      590.84      559.63     45.39 o 
  -6   1  12     5867.25     5571.16    101.58 o 
  -5   1  12      342.20      277.17     41.67 o 
  -4   1  12      878.08      876.12     28.73 o 
  -3   1  12     5187.82     5110.25     76.35 o 
  -2   1  12      175.22      153.13     17.06 o 
  -1   1  12     2172.83     1841.14     33.52 o 
   0   1  12     2295.65     2170.26     40.61 o 
   1   1  12      153.70      104.98     13.40 o 
   2   1  12     3452.46     3497.03     58.60 o 
   3   1  12     9039.97     9373.12    125.34 o 
   4   1  12       73.60       41.47     15.91 o 
   5   1  12     1512.22     1362.55     40.00 o 
   6   1  12     1409.87     1548.55     45.09 o 
   7   1  12      832.62      864.33     38.27 o 
   8   1  12      109.05      142.32     38.25 o 
   9   1  12       34.21       -7.55     39.14 o 
 -10   2  12       59.44       94.17     63.86 o 
  -9   2  12      141.24      198.35     64.10 o 
  -8   2  12     1527.52     1461.87     61.65 o 
  -7   2  12        0.41       35.27     24.50 o 
  -6   2  12     1680.07     1668.78     49.82 o 
  -5   2  12      350.10      344.75     53.29 o 
  -4   2  12     2538.13     2515.51     49.21 o 
  -3   2  12     3580.21     3684.83     50.76 o 
  -2   2  12     7570.49     7599.56     87.74 o 
  -1   2  12     3420.00     3380.71     46.97 o 
   0   2  12      983.15     1001.40     23.03 o 
   1   2  12     4280.24     4048.18     63.28 o 
   2   2  12      637.01      645.46     23.85 o 
   3   2  12     2526.87     2514.39     49.37 o 
   4   2  12     3580.69     3685.88     65.67 o 
   5   2  12     2043.30     2189.17     50.59 o 
   6   2  12     1052.50     1001.00     37.75 o 
   7   2  12      238.84      188.38     28.05 o 
   8   2  12     2807.83     2790.39    145.50 o 
   9   2  12       41.55       60.62     41.55 o 
 -10   3  12      218.98      294.51     76.67 o 
  -9   3  12      130.97      106.81     56.79 o 
  -8   3  12      549.81      555.72     64.20 o 
  -7   3  12     1319.28     1374.16     48.77 o 
  -6   3  12     4100.61     3805.51     80.68 o 
  -5   3  12      459.89      496.97     29.72 o 
  -4   3  12     2569.64     2581.40     49.99 o 
  -3   3  12      917.33      916.76     26.19 o 
  -2   3  12      946.48     1024.17     23.12 o 
  -1   3  12     1850.88     1886.06     36.58 o 
   0   3  12     8048.30     8604.56     87.76 o 
   1   3  12     1291.83     1268.28     24.81 o 
   2   3  12      203.75      194.09     17.53 o 
   3   3  12     5703.54     5664.71     85.51 o 
   4   3  12     1971.72     2062.51     46.73 o 
   5   3  12       25.32       32.42     18.48 o 
   6   3  12     5478.80     5400.93    105.68 o 
   7   3  12      558.79      545.87     40.14 o 
   8   3  12       15.46       39.82     34.24 o 
   9   3  12       13.23      -40.55     40.55 o 
 -10   4  12        8.61      -28.31     63.94 o 
  -9   4  12      256.86      234.35     50.13 o 
  -8   4  12      948.49      877.98     55.60 o 
  -7   4  12      273.57      221.36     41.21 o 
  -6   4  12        4.86       29.67     21.88 o 
  -5   4  12      251.32      201.24     25.35 o 
  -4   4  12      163.42      155.32     20.67 o 
  -3   4  12     1185.09     1147.42     25.59 o 
  -2   4  12     6438.22     6302.98     76.52 o 
  -1   4  12      719.44      760.47     20.49 o 
   0   4  12     1428.22     1487.90     24.91 o 
   1   4  12     1880.67     1753.67     29.13 o 
   2   4  12     3983.50     4113.08     53.02 o 
   3   4  12      960.19     1029.10     27.23 o 
   4   4  12     3158.68     3131.66     68.60 o 
   5   4  12      382.28      397.99     28.54 o 
   6   4  12       65.23       46.66     22.24 o 
   7   4  12      116.63       72.18     29.50 o 
   8   4  12      684.66      722.65     46.30 o 
   9   4  12      152.18      222.90     41.77 o 
 -10   5  12      256.47      388.43     84.46 o 
  -9   5  12        8.79        3.30     57.38 o 
  -8   5  12      663.16      619.23     54.44 o 
  -7   5  12      824.37      820.65     52.24 o 
  -6   5  12      887.81      852.88     37.26 o 
  -5   5  12     1172.05     1112.92     40.35 o 
  -4   5  12     1283.18     1454.27     62.32 o 
  -3   5  12      232.75      213.78     25.29 o 
  -2   5  12        0.45        9.53     10.25 o 
  -1   5  12     1888.26     1898.49     33.36 o 
   0   5  12     5026.48     5171.17     91.53 o 
   1   5  12      882.20      841.25     20.49 o 
   2   5  12      940.62      856.26     22.01 o 
   3   5  12       89.82       44.93     12.33 o 
   4   5  12      405.06      374.99     22.47 o 
   5   5  12        2.33       -2.63     16.58 o 
   6   5  12     1122.67     1030.29     37.44 o 
   7   5  12     1029.98      966.56     54.95 o 
   8   5  12      192.81      229.04     34.64 o 
   9   5  12       54.15       74.95     48.53 o 
 -10   6  12       16.38       63.92     56.77 o 
  -9   6  12      272.79      325.06     56.05 o 
  -8   6  12      786.78      796.11     73.01 o 
  -7   6  12      374.96      266.36     52.85 o 
  -6   6  12      264.03      278.54     29.75 o 
  -5   6  12     2390.28     2422.38     48.85 o 
  -4   6  12      417.00      425.41     22.37 o 
  -3   6  12        1.94        3.55     13.08 o 
  -2   6  12     8468.27     8660.53    100.40 o 
  -1   6  12      353.76      340.65     20.27 o 
   0   6  12       75.84       66.00     12.47 o 
   1   6  12     1922.21     1983.56     32.31 o 
   2   6  12      237.20      196.07     22.02 o 
   3   6  12      171.63      153.74     15.65 o 
   4   6  12        3.08        9.29     14.59 o 
   5   6  12     2177.11     2048.45     44.17 o 
   6   6  12       14.96        3.79     20.49 o 
   7   6  12      367.69      515.25     89.78 o 
   8   6  12      460.23      517.31     44.09 o 
   9   6  12        9.75       26.12     48.69 o 
  -9   7  12      105.87       40.49     61.28 o 
  -8   7  12       56.80       24.45     40.44 o 
  -7   7  12     1536.56     1485.19     69.84 o 
  -6   7  12      459.33      422.94     44.64 o 
  -5   7  12      635.49      609.12     26.91 o 
  -4   7  12      867.88      911.42     32.09 o 
  -3   7  12       75.82       68.78     17.86 o 
  -2   7  12      279.28      354.65     25.37 o 
  -1   7  12       11.65        2.18     11.12 o 
   0   7  12     6449.66     6693.37     73.65 o 
   1   7  12       61.14       56.46     11.87 o 
   2   7  12     2333.47     2318.05     37.79 o 
   3   7  12      787.69      771.36     23.35 o 
   4   7  12      395.20      380.62     21.79 o 
   5   7  12      208.23      205.56     25.16 o 
   6   7  12      476.22      503.72     40.81 o 
   7   7  12      944.03      993.03     44.62 o 
   8   7  12       14.44        1.77     45.05 o 
  -9   8  12      276.18      221.96     82.47 o 
  -8   8  12      719.07      814.97     83.43 o 
  -7   8  12       23.63       15.70     37.12 o 
  -6   8  12      942.00     1001.95     55.53 o 
  -5   8  12     1930.43     1963.42     56.78 o 
  -4   8  12     5710.90     5687.01     85.96 o 
  -3   8  12     1275.88     1180.85     32.87 o 
  -2   8  12      273.55      259.23     37.94 o 
  -1   8  12     1445.63     1482.30     37.35 o 
   0   8  12     1109.83     1141.29     24.08 o 
   1   8  12     1047.58      934.40     25.73 o 
   2   8  12       28.78       21.97     12.51 o 
   3   8  12      898.35      864.46     25.01 o 
   4   8  12      663.96      637.93     26.23 o 
   5   8  12      696.92      701.41     31.99 o 
   6   8  12      196.59      165.82     26.67 o 
   7   8  12      482.67      632.96     59.88 o 
   8   8  12      133.00       95.23     45.86 o 
  -9   9  12       69.45       21.18     85.06 o 
  -8   9  12        0.56      -16.18     45.14 o 
  -7   9  12     1615.79     1564.03     73.82 o 
  -6   9  12       21.41       49.99     26.14 o 
  -5   9  12       31.18       29.70     22.21 o 
  -4   9  12      400.23      456.16     30.94 o 
  -3   9  12      227.40      237.14     31.61 o 
  -2   9  12        0.05        7.96     14.96 o 
  -1   9  12      821.77      829.99     26.60 o 
   0   9  12     1352.27     1328.74     34.17 o 
   1   9  12     1623.59     1667.49     31.22 o 
   2   9  12       17.43       10.54     13.13 o 
   3   9  12      275.84      212.31     29.58 o 
   4   9  12      189.55      238.12     27.61 o 
   5   9  12       52.05       29.53     19.81 o 
   6   9  12       30.60       24.99     26.86 o 
   7   9  12       87.56       30.77     38.66 o 
   8   9  12      137.60      124.49    118.74 o 
  -9  10  12       29.64       74.17     54.91 o 
  -8  10  12       48.46       80.46     46.17 o 
  -7  10  12        6.51      -38.99     38.99 o 
  -6  10  12      184.80      191.45     30.29 o 
  -5  10  12      408.37      407.84     56.35 o 
  -4  10  12      452.37      425.20     63.80 o 
  -3  10  12      289.12      317.68     47.48 o 
  -2  10  12     1959.23     1940.18     48.73 o 
  -1  10  12      189.41      187.38     30.05 o 
   0  10  12     1475.99     1571.00     34.10 o 
   1  10  12      129.42       82.54     20.96 o 
   2  10  12     1287.76     1343.14     31.23 o 
   3  10  12      415.79      481.58     30.86 o 
   4  10  12      240.12      149.22     21.64 o 
   5  10  12       26.91       23.23     20.21 o 
   6  10  12       39.04       45.04     38.06 o 
   7  10  12      360.59      258.78     50.75 o 
   8  10  12        8.81       27.41     47.67 o 
  -8  11  12      370.06      360.80     61.72 o 
  -7  11  12       77.82      103.75     44.56 o 
  -6  11  12       17.16       -2.39     25.95 o 
  -5  11  12     1475.22     1506.68     50.62 o 
  -4  11  12      441.40      483.64     43.94 o 
  -3  11  12       11.99       27.62     21.76 o 
  -2  11  12     2135.56     2184.24     48.31 o 
  -1  11  12     1089.67     1007.70     38.58 o 
   0  11  12      602.58      602.81     26.86 o 
   1  11  12        9.76       -3.50     13.15 o 
   2  11  12       37.59       38.52     16.89 o 
   3  11  12      712.61      740.85     34.41 o 
   4  11  12      964.10     1020.01     33.06 o 
   5  11  12       34.82        4.62     21.23 o 
   6  11  12      135.12       65.07     38.51 o 
   7  11  12       43.81       42.94     41.04 o 
   8  11  12      197.19      183.82     54.27 o 
  -8  12  12       47.27      -10.79     49.32 o 
  -7  12  12        0.58       28.77     45.91 o 
  -6  12  12        2.20       -0.52     28.82 o 
  -5  12  12       33.05        0.11     23.93 o 
  -4  12  12      911.71      850.74     39.34 o 
  -3  12  12      609.53      686.48     45.11 o 
  -2  12  12      332.06      360.89     30.88 o 
  -1  12  12       58.95       67.95     26.87 o 
   0  12  12      139.73      123.64     21.22 o 
   1  12  12     1281.09     1248.77     32.25 o 
   2  12  12      547.79      535.77     30.00 o 
   3  12  12       90.53       44.39     19.48 o 
   4  12  12      275.42      281.36     25.48 o 
   5  12  12        1.74      -23.44     48.08 o 
   6  12  12       56.83        2.52     31.73 o 
   7  12  12       93.26       91.50     45.91 o 
  -8  13  12      153.21      148.85     52.79 o 
  -7  13  12       95.75      123.66     48.87 o 
  -6  13  12      448.18      604.76     45.76 o 
  -5  13  12       73.32       69.17     28.20 o 
  -4  13  12      756.39      770.76     39.83 o 
  -3  13  12      245.70      274.78     32.17 o 
  -2  13  12      111.44       69.66     27.18 o 
  -1  13  12      177.48      159.76     39.20 o 
   0  13  12      766.30      766.72     37.03 o 
   1  13  12      416.72      399.35     35.51 o 
   2  13  12        4.79       -9.77     17.45 o 
   3  13  12      115.48      108.47     35.31 o 
   4  13  12      179.52      143.07     38.86 o 
   5  13  12       20.30      -30.83     30.83 o 
   6  13  12      210.92      195.87     39.48 o 
   7  13  12      208.11      172.50     57.02 o 
  -7  14  12      145.92      126.32     52.07 o 
  -6  14  12       70.32       69.17     36.54 o 
  -5  14  12      177.43      191.20     33.66 o 
  -4  14  12      118.94      174.29     46.18 o 
  -3  14  12       27.52       19.11     25.88 o 
  -2  14  12      141.77       94.31     37.74 o 
  -1  14  12      553.40      589.10     67.02 o 
   0  14  12     1039.20     1138.76     45.51 o 
   1  14  12     2167.03     2138.12     62.42 o 
   2  14  12       55.83       18.52     21.89 o 
   3  14  12      123.99       90.96     22.74 o 
   4  14  12      146.18      146.70     56.25 o 
   5  14  12      579.14      521.65     47.54 o 
   6  14  12       11.94       -8.86     37.39 o 
  -7  15  12       20.18        1.30     45.52 o 
  -6  15  12      155.28      120.01     41.95 o 
  -5  15  12       21.34       -4.82     28.62 o 
  -4  15  12       62.32       36.32     30.35 o 
  -3  15  12       14.26      -12.83     27.12 o 
  -2  15  12        9.86       -2.60     27.26 o 
  -1  15  12      192.66      246.65     42.40 o 
   0  15  12        3.49       38.73     34.49 o 
   1  15  12      978.55      826.65     44.27 o 
   2  15  12       43.49       61.77     30.14 o 
   3  15  12      230.41      175.60     49.10 o 
   4  15  12      337.44      339.25     40.54 o 
   5  15  12       49.80       59.98     36.42 o 
   6  15  12        1.30        7.01     39.44 o 
  -6  16  12       15.05       -9.82     35.76 o 
  -5  16  12      447.18      491.09     61.42 o 
  -4  16  12       63.52        9.32     33.89 o 
  -3  16  12      151.85      118.30     32.28 o 
  -2  16  12        2.47       13.44     54.72 o 
  -1  16  12       23.73       20.81     36.12 o 
   0  16  12      395.88      439.30     52.05 o 
   1  16  12       36.56       38.28     37.95 o 
   2  16  12      704.76      776.47     59.45 o 
   3  16  12      109.19       95.84     40.69 o 
   4  16  12        4.51      -26.54     34.07 o 
   5  16  12      181.41      169.90     42.93 o 
  -6  17  12       16.49      -20.76     51.19 o 
  -5  17  12        0.32      -23.78     34.19 o 
  -4  17  12       37.02        1.41     33.90 o 
  -3  17  12      126.45      145.12     43.55 o 
  -2  17  12       27.96       64.16     41.84 o 
  -1  17  12      542.34      585.40     56.64 o 
   0  17  12      747.49      878.75    105.18 o 
   1  17  12       64.25       52.48     40.41 o 
   2  17  12        0.59       47.80     58.85 o 
   3  17  12      291.44      216.80     81.12 o 
   4  17  12      833.87      880.43     61.48 o 
   5  17  12        3.21       52.67     53.34 o 
  -5  18  12      282.01      296.40     44.55 o 
  -4  18  12        5.80       14.84     42.09 o 
  -3  18  12        2.29        1.73     40.94 o 
  -2  18  12      668.09      799.86     66.96 o 
  -1  18  12      552.45      672.43     62.35 o 
   0  18  12       80.14       84.02     45.32 o 
   1  18  12       17.39       81.44     64.18 o 
   2  18  12      579.05      660.51     97.03 o 
   3  18  12        5.34      -35.71     67.12 o 
   4  18  12        9.14       -1.94     50.11 o 
  -4  19  12       18.50       -9.05     48.63 o 
  -3  19  12      109.61      111.45     70.03 o 
  -2  19  12        9.93      -36.79     44.94 o 
  -1  19  12        5.14      -37.05     43.02 o 
   0  19  12     1565.74     1644.64    111.42 o 
   1  19  12       41.54        0.87     64.42 o 
   2  19  12      177.37      198.75     76.03 o 
   3  19  12       31.68       16.07     79.29 o 
  -3  20  12        1.05      116.00     54.81 o 
  -2  20  12     1028.13     1089.55     71.06 o 
  -1  20  12      220.97      241.86     80.01 o 
   0  20  12        0.11       31.97     71.18 o 
   1  20  12      196.49      205.19     80.25 o 
   2  20  12      113.74      172.90     80.33 o 
 -10   1  13       83.15       89.23     68.32 o 
  -9   1  13       31.79       27.92     36.89 o 
  -8   1  13      230.86      200.47     38.61 o 
  -7   1  13        3.99      -15.28     24.04 o 
  -6   1  13       42.90       23.96     19.77 o 
  -5   1  13     3127.07     3175.15     69.05 o 
  -4   1  13      820.64      826.20     28.87 o 
  -3   1  13      610.49      556.56     34.52 o 
  -2   1  13     1318.43     1374.23     37.03 o 
  -1   1  13        2.19       -7.28      9.48 o 
   0   1  13      907.73      876.85     27.77 o 
   1   1  13        6.48       -8.80     11.33 o 
   2   1  13      555.03      569.56     22.73 o 
   3   1  13     2043.76     2067.37     45.12 o 
   4   1  13       49.24       41.52     17.33 o 
   5   1  13        8.04       -1.80     18.15 o 
   6   1  13      264.61      246.48     34.58 o 
   7   1  13        8.77       -9.40     24.08 o 
   8   1  13      154.80      191.71     59.45 o 
   9   1  13      133.52       88.61     91.26 o 
 -10   2  13       47.28      -36.98     60.92 o 
  -9   2  13       83.39      108.64     59.25 o 
  -8   2  13       32.97      -27.49     27.49 o 
  -7   2  13     1198.58     1039.23    120.69 o 
  -6   2  13       84.63       80.60     22.87 o 
  -5   2  13        1.73       -7.15     17.17 o 
  -4   2  13      106.53       79.65     17.01 o 
  -3   2  13      113.28       51.68     14.80 o 
  -2   2  13        0.48       -6.14     11.28 o 
  -1   2  13      336.40      333.84     15.92 o 
   0   2  13       11.48       22.71     11.49 o 
   1   2  13     2135.63     2200.57     43.44 o 
   2   2  13      340.87      297.14     20.90 o 
   3   2  13        6.54      -10.66     14.45 o 
   4   2  13      365.02      365.86     44.07 o 
   5   2  13      141.71       89.89     20.54 o 
   6   2  13      311.56      299.94     47.86 o 
   7   2  13      649.52      681.88     47.62 o 
   8   2  13      202.64      190.51     48.40 o 
   9   2  13      126.21      190.55     47.33 o 
 -10   3  13      216.24      159.22     66.97 o 
  -9   3  13      445.42      420.72     72.53 o 
  -8   3  13       41.64       65.31     28.97 o 
  -7   3  13      750.44      687.80     39.28 o 
  -6   3  13     2188.81     2185.36     58.91 o 
  -5   3  13     2514.89     2475.54     60.84 o 
  -4   3  13     1011.96     1061.21     32.23 o 
  -3   3  13      665.79      650.68     24.18 o 
  -2   3  13     3617.04     3477.50     49.44 o 
  -1   3  13        5.46       13.53     10.04 o 
   0   3  13      511.44      516.84     18.59 o 
   1   3  13       22.68       16.95     10.35 o 
   2   3  13      861.71      844.44     27.99 o 
   3   3  13     2502.34     2601.92     52.04 o 
   4   3  13      604.86      559.47     39.15 o 
   5   3  13      103.80       92.88     29.25 o 
   6   3  13      151.65       93.47     24.53 o 
   7   3  13      279.94      242.32     33.99 o 
   8   3  13       17.36       40.37     51.82 o 
   9   3  13      215.44      237.92     54.22 o 
 -10   4  13        2.81       60.29     70.47 o 
  -9   4  13        9.78       -0.85     46.29 o 
  -8   4  13      262.28      195.76     44.81 o 
  -7   4  13     1207.38     1199.09     46.55 o 
  -6   4  13      356.18      308.98     32.26 o 
  -5   4  13      818.11      817.92     35.05 o 
  -4   4  13      696.42      676.56     26.43 o 
  -3   4  13      507.44      429.66     22.85 o 
  -2   4  13      728.64      795.26     21.91 o 
  -1   4  13      930.55      961.02     23.50 o 
   0   4  13     3623.08     3404.00     50.02 o 
   1   4  13     1094.66     1089.22     23.20 o 
   2   4  13        9.79        3.09     11.24 o 
   3   4  13     1079.87     1066.91     28.56 o 
   4   4  13        0.92       -7.18     16.52 o 
   5   4  13     2935.89     2975.32     71.02 o 
   6   4  13       37.16       19.20     21.47 o 
   7   4  13      160.18      142.90     27.87 o 
   8   4  13      210.56      173.16     36.84 o 
   9   4  13       14.44       19.95     37.17 o 
 -10   5  13       15.25       21.55     70.15 o 
  -9   5  13      896.82      851.11     66.81 o 
  -8   5  13       67.22       34.73     49.67 o 
  -7   5  13        9.93      -21.98     34.87 o 
  -6   5  13       85.80       72.42     25.40 o 
  -5   5  13       60.08       18.13     20.22 o 
  -4   5  13      715.34      612.60     30.54 o 
  -3   5  13       30.46       45.44     12.68 o 
  -2   5  13     4184.63     4099.15     56.93 o 
  -1   5  13       21.15       17.89     11.03 o 
   0   5  13      748.38      756.87     26.78 o 
   1   5  13        7.80        4.74     10.59 o 
   2   5  13     2314.99     2243.58     37.13 o 
   3   5  13      103.37       61.27     15.51 o 
   4   5  13       50.75       32.66     15.77 o 
   5   5  13      637.43      653.26     28.44 o 
   6   5  13      229.22      225.13     27.56 o 
   7   5  13      243.73      269.55     30.70 o 
   8   5  13        1.73        6.38     39.21 o 
   9   5  13      235.18      332.68     79.05 o 
  -9   6  13        3.21      -23.23     44.34 o 
  -8   6  13      156.78      116.92     46.21 o 
  -7   6  13     1776.41     1699.61     98.46 o 
  -6   6  13       44.33       25.28     23.23 o 
  -5   6  13      220.41      136.31     32.52 o 
  -4   6  13      315.76      372.09     66.80 o 
  -3   6  13        3.23       -3.28     13.78 o 
  -2   6  13      507.51      491.78     19.14 o 
  -1   6  13        4.18       -3.11     11.28 o 
   0   6  13    11319.70    11183.96    142.40 o 
   1   6  13      434.36      420.92     17.35 o 
   2   6  13      206.47      193.28     27.11 o 
   3   6  13      600.04      626.11     22.14 o 
   4   6  13     3459.60     3391.87     57.26 o 
   5   6  13       58.83       60.80     21.69 o 
   6   6  13       61.54       14.99     22.50 o 
   7   6  13     2175.61     2034.91     66.31 o 
   8   6  13      148.48      191.00     41.89 o 
  -9   7  13     1435.24     1294.86    115.60 o 
  -8   7  13        1.79      -13.70     82.99 o 
  -7   7  13     1405.72     1262.76     67.98 o 
  -6   7  13      227.70      236.76     38.60 o 
  -5   7  13      101.88      135.33     25.52 o 
  -4   7  13     1495.94     1547.61     38.54 o 
  -3   7  13        6.77        7.14     14.86 o 
  -2   7  13     5377.15     5455.35     71.42 o 
  -1   7  13      468.42      448.14     19.03 o 
   0   7  13      533.95      519.89     20.11 o 
   1   7  13     2681.03     2731.18     40.58 o 
   2   7  13      513.61      469.54     20.02 o 
   3   7  13       19.36        7.39     13.50 o 
   4   7  13        6.75       11.78     15.79 o 
   5   7  13     1437.64     1518.01     42.68 o 
   6   7  13      156.05      133.87     26.78 o 
   7   7  13      719.29      754.46     44.03 o 
   8   7  13       65.73        5.69     45.06 o 
  -9   8  13        1.32        9.42     51.84 o 
  -8   8  13      108.72       61.81     65.34 o 
  -7   8  13     2169.01     2216.94     87.14 o 
  -6   8  13      782.33      691.48     54.25 o 
  -5   8  13      315.11      329.03     67.96 o 
  -4   8  13      390.18      392.26     30.86 o 
  -3   8  13      518.48      533.70     24.56 o 
  -2   8  13     3619.33     3707.15     63.73 o 
  -1   8  13     2044.60     1953.61     37.04 o 
   0   8  13     6995.77     6940.86     87.66 o 
   1   8  13       31.08       19.83     15.02 o 
   2   8  13      413.72      404.08     20.04 o 
   3   8  13     1504.96     1497.45     32.85 o 
   4   8  13     1669.17     1612.00     38.55 o 
   5   8  13     1544.72     1448.12     43.29 o 
   6   8  13      178.01      231.30     29.73 o 
   7   8  13      731.89      815.86     51.96 o 
   8   8  13       36.34       24.08     52.45 o 
  -9   9  13     1601.76     1456.35     82.16 o 
  -8   9  13      106.31      114.59     47.64 o 
  -7   9  13        8.33        0.75     37.90 o 
  -6   9  13      913.76      893.14     60.12 o 
  -5   9  13        8.39       49.63     40.56 o 
  -4   9  13        9.62        6.48     33.02 o 
  -3   9  13       51.34       60.69     17.90 o 
  -2   9  13     4719.77     4730.39     76.02 o 
  -1   9  13     2187.26     2199.31     47.10 o 
   0   9  13       88.93       69.71     14.71 o 
   1   9  13     1533.11     1591.70     44.21 o 
   2   9  13      868.12      841.96     24.49 o 
   3   9  13      109.59       96.21     18.51 o 
   4   9  13      998.03     1013.97     32.30 o 
   5   9  13     1903.86     1859.45     49.10 o 
   6   9  13       87.82       69.53     26.51 o 
   7   9  13     1500.94     1400.10     70.46 o 
   8   9  13     1485.78     1556.81     76.87 o 
  -9  10  13      104.13      157.85     56.77 o 
  -8  10  13      236.51      175.74     53.19 o 
  -7  10  13      677.07      843.99    116.24 o 
  -6  10  13      804.77      839.80    108.00 o 
  -5  10  13      236.44      239.90     38.02 o 
  -4  10  13     1903.19     1969.72     55.54 o 
  -3  10  13     1825.10     1997.00     46.28 o 
  -2  10  13       53.12       34.16     17.44 o 
  -1  10  13     1088.80     1100.60     34.35 o 
   0  10  13     5122.83     5047.60     95.34 o 
   1  10  13       19.23        7.65     14.94 o 
   2  10  13      561.32      552.69     30.35 o 
   3  10  13      435.12      501.29     26.06 o 
   4  10  13       77.69       44.98     19.86 o 
   5  10  13      443.28      452.00     33.58 o 
   6  10  13      883.41      958.37     58.53 o 
   7  10  13     1052.29     1102.58     64.94 o 
   8  10  13        9.58      -69.51     69.51 o 
  -8  11  13      255.61      245.08     56.01 o 
  -7  11  13       80.21       10.00     44.29 o 
  -6  11  13     1732.95     1739.88     80.17 o 
  -5  11  13     2639.95     2692.36     69.49 o 
  -4  11  13       35.90       12.12     24.22 o 
  -3  11  13     4993.91     4789.73     94.20 o 
  -2  11  13     1317.55     1309.85     38.30 o 
  -1  11  13      913.25      947.47     37.50 o 
   0  11  13      117.66       93.25     19.88 o 
   1  11  13     1217.18     1286.30     33.56 o 
   2  11  13      259.21      251.65     33.55 o 
   3  11  13      279.74      207.41     22.15 o 
   4  11  13     2001.52     2013.71     46.27 o 
   5  11  13      995.75     1054.09     36.56 o 
   6  11  13      195.66      105.49     42.85 o 
   7  11  13      631.70      861.12     72.26 o 
  -8  12  13     1306.75     1339.90     80.03 o 
  -7  12  13     1500.53     1571.59     81.51 o 
  -6  12  13      177.08      185.34     48.12 o 
  -5  12  13     3207.82     3263.65     78.93 o 
  -4  12  13     1428.01     1474.11     50.70 o 
  -3  12  13       76.65       53.50     25.00 o 
  -2  12  13      293.29      267.93     30.26 o 
  -1  12  13     3365.23     3506.28     76.82 o 
   0  12  13      344.40      413.64     44.24 o 
   1  12  13      637.34      585.81     28.88 o 
   2  12  13      713.06      786.99     41.43 o 
   3  12  13      262.89      243.34     37.48 o 
   4  12  13       18.07        3.18     21.96 o 
   5  12  13      353.44      305.65     32.54 o 
   6  12  13     1569.81     1750.96     75.33 o 
   7  12  13        6.91      -24.18     46.08 o 
  -8  13  13      289.15      213.48     59.52 o 
  -7  13  13      292.99      230.85     55.00 o 
  -6  13  13     1505.76     1346.03     82.24 o 
  -5  13  13      853.07      846.00     43.60 o 
  -4  13  13       99.63       90.97     29.02 o 
  -3  13  13     3604.36     3551.59     80.81 o 
  -2  13  13     1056.03     1020.02     53.21 o 
  -1  13  13      437.00      411.67     54.81 o 
   0  13  13      827.57      881.50     46.76 o 
   1  13  13     1667.47     1811.40     56.91 o 
   2  13  13       59.16       36.86     28.57 o 
   3  13  13      743.17      736.17     38.95 o 
   4  13  13     1375.73     1464.40     42.36 o 
   5  13  13      223.81      283.87     49.94 o 
   6  13  13        3.12       13.31     35.48 o 
   7  13  13      121.14       87.88     65.53 o 
  -7  14  13      443.25      399.44     65.02 o 
  -6  14  13      640.91      817.49     72.97 o 
  -5  14  13       64.53       55.99     32.72 o 
  -4  14  13       98.83      121.79     31.97 o 
  -3  14  13      357.80      343.70     36.15 o 
  -2  14  13        3.75       -9.58     25.61 o 
  -1  14  13     5461.54     5478.10    133.95 o 
   0  14  13      481.19      671.70     44.07 o 
   1  14  13      100.84       89.00     37.83 o 
   2  14  13     1977.15     2039.45     63.88 o 
   3  14  13     1495.89     1530.51     47.93 o 
   4  14  13      166.45      133.90     39.70 o 
   5  14  13       75.99       86.08     35.77 o 
   6  14  13      679.79      687.12     55.84 o 
  -7  15  13      611.52      685.08    125.06 o 
  -6  15  13      673.51      739.90     53.30 o 
  -5  15  13        9.23       10.86     34.04 o 
  -4  15  13       67.68      118.20     33.54 o 
  -3  15  13      691.90      588.96     60.92 o 
  -2  15  13      132.03       54.98     29.11 o 
  -1  15  13     1594.43     1536.06     68.12 o 
   0  15  13      284.68      267.02     44.92 o 
   1  15  13      799.54      886.29     46.82 o 
   2  15  13      173.49      206.90     36.32 o 
   3  15  13       11.41      -44.46     63.47 o 
   4  15  13     1273.69     1292.66     54.42 o 
   5  15  13      357.28      357.08     54.41 o 
   6  15  13        2.36        9.37     45.29 o 
  -6  16  13     1132.15     1114.06     57.72 o 
  -5  16  13      102.56      124.60     38.41 o 
  -4  16  13      463.64      516.54     46.76 o 
  -3  16  13        4.34      -26.98     29.83 o 
  -2  16  13       15.95       11.55     39.42 o 
  -1  16  13     1676.71     1715.03     74.79 o 
   0  16  13      457.66      629.58     58.80 o 
   1  16  13      357.08      401.32     52.79 o 
   2  16  13     1634.58     1662.73     76.10 o 
   3  16  13     1375.26     1376.62    106.73 o 
   4  16  13       39.03      116.86     48.72 o 
   5  16  13       10.15       -1.29     40.10 o 
  -5  17  13       98.03      107.20     39.91 o 
  -4  17  13      187.40      140.31     39.25 o 
  -3  17  13     1885.17     1896.63     81.13 o 
  -2  17  13      651.67      698.61     98.58 o 
  -1  17  13      155.67      172.66     47.54 o 
   0  17  13      719.46      925.51     69.67 o 
   1  17  13      495.46      720.27    120.33 o 
   2  17  13       52.44        9.94     65.14 o 
   3  17  13      120.37       88.04     68.80 o 
   4  17  13      577.01      848.69    115.88 o 
  -5  18  13       51.09       80.98     44.93 o 
  -4  18  13        5.99      -46.19     46.19 o 
  -3  18  13      334.16      397.60     57.08 o 
  -2  18  13        9.80       34.42     44.94 o 
  -1  18  13      384.31      464.11     58.84 o 
   0  18  13       38.58       10.47     44.15 o 
   1  18  13      225.74      246.15     75.16 o 
   2  18  13       60.31       63.31     69.19 o 
   3  18  13      202.86      156.84     80.09 o 
  -3  19  13      245.33      163.24    104.90 o 
  -2  19  13      280.30      430.38     61.86 o 
  -1  19  13      114.35      140.15     51.18 o 
   0  19  13       66.39      159.94     69.19 o 
   1  19  13        3.08       36.27     69.67 o 
   2  19  13        0.62       39.53     70.47 o 
  -2  20  13       49.40       92.86     74.84 o 
  -1  20  13       91.36       59.01     71.82 o 
   0  20  13       18.05      -20.92     70.62 o 
   1  20  13       35.05       90.90     79.77 o 
 -10   0  14        9.42      -26.64     63.86 o 
  -9   0  14        9.50       14.16     55.04 o 
  -8   0  14      595.13      621.46     76.99 o 
  -7   0  14     1787.45     1908.05     98.38 o 
  -6   0  14     4217.26     4082.45    104.85 o 
  -5   0  14      718.12      716.95     42.90 o 
  -4   0  14      411.05      476.40     54.96 o 
  -3   0  14     3026.28     2972.95     78.38 o 
  -2   0  14     4707.86     4860.71    105.95 o 
  -1   0  14      269.66      240.85     27.81 o 
   0   0  14     2233.43     2023.34     58.35 o 
   1   0  14      807.35      834.01     38.98 o 
   2   0  14       18.04        7.91     19.45 o 
   3   0  14     1809.49     1836.58     61.80 o 
   4   0  14     8512.70     8802.67    177.79 o 
   5   0  14     1248.54     1231.75     57.19 o 
   6   0  14       16.92       -0.28     31.93 o 
   7   0  14     1135.60     1102.15     73.53 o 
   8   0  14      549.38      711.25     85.42 o 
   9   0  14       41.13      115.00     66.01 o 
 -10   1  14      423.95      655.42     95.28 o 
  -9   1  14      314.36      303.26     59.01 o 
  -8   1  14     2611.11     2554.15     84.75 o 
  -7   1  14      289.42      260.88     34.07 o 
  -6   1  14      358.77      224.69    106.65 o 
  -5   1  14     4547.09     4345.28    198.06 o 
  -4   1  14      269.11      220.50     21.57 o 
  -3   1  14      237.50      136.76     48.88 o 
  -2   1  14     2080.77     2095.31     45.41 o 
  -1   1  14     5157.81     5064.72     76.32 o 
   0   1  14      257.74      282.63     19.46 o 
   1   1  14     1815.77     1746.82     39.09 o 
   2   1  14     4571.25     4661.80     74.74 o 
   3   1  14      503.41      483.75     26.40 o 
   4   1  14       41.12       30.88     17.64 o 
   5   1  14      477.39      528.79     29.44 o 
   6   1  14     3080.13     2857.49     64.23 o 
   7   1  14       42.60       32.29     26.69 o 
   8   1  14       63.96       35.96     34.08 o 
   9   1  14      937.20      932.64     62.25 o 
 -10   2  14      484.47      687.24     95.52 o 
  -9   2  14      130.75      126.38     61.96 o 
  -8   2  14      256.55      371.66     68.28 o 
  -7   2  14     1611.11     1546.29    168.65 o 
  -6   2  14     1884.85     1940.84     61.38 o 
  -5   2  14      125.25      146.62     21.32 o 
  -4   2  14      307.51      347.22     40.24 o 
  -3   2  14     4177.56     4295.77     70.29 o 
  -2   2  14     1541.39     1585.25     47.42 o 
  -1   2  14        3.36       -7.49     11.90 o 
   0   2  14     2147.27     2116.13     37.02 o 
   1   2  14     4088.47     4080.12     66.60 o 
   2   2  14       52.51       33.46     14.77 o 
   3   2  14      426.84      417.89     26.27 o 
   4   2  14     8916.70     9419.63    132.46 o 
   5   2  14       49.64        7.68     19.51 o 
   6   2  14       83.23       55.18     23.03 o 
   7   2  14       99.12       85.26     26.87 o 
   8   2  14      330.23      416.94    102.99 o 
 -10   3  14      415.06      573.82     91.14 o 
  -9   3  14      380.09      294.82     72.45 o 
  -8   3  14     1409.20     1274.47     50.91 o 
  -7   3  14      367.38      312.08     61.39 o 
  -6   3  14      198.81      195.74     28.99 o 
  -5   3  14      292.14      333.82     71.24 o 
  -4   3  14      912.13      937.85     31.57 o 
  -3   3  14      294.57      244.10     38.74 o 
  -2   3  14     2081.82     2083.76     43.50 o 
  -1   3  14     7853.12     7736.57     92.12 o 
   0   3  14      653.95      690.00     21.80 o 
   1   3  14       87.53       47.77     15.15 o 
   2   3  14     3148.21     3103.53     57.58 o 
   3   3  14      185.82      177.44     20.82 o 
   4   3  14        9.22        8.11     18.27 o 
   5   3  14       81.37      111.10     23.31 o 
   6   3  14     1369.20     1380.24     45.02 o 
   7   3  14      118.89       89.95     29.90 o 
   8   3  14       62.87      100.11     39.35 o 
  -9   4  14      845.01      896.64     96.47 o 
  -8   4  14      143.40       68.96     40.74 o 
  -7   4  14      643.90      662.53     56.30 o 
  -6   4  14     1376.75     1433.40     48.77 o 
  -5   4  14       82.61       56.40     22.61 o 
  -4   4  14      135.68      126.08     29.24 o 
  -3   4  14     3912.45     3933.62     66.91 o 
  -2   4  14     1822.11     1821.28     40.20 o 
  -1   4  14        9.05        5.59     11.23 o 
   0   4  14     2690.20     2695.35     44.37 o 
   1   4  14     2636.67     2782.52     46.37 o 
   2   4  14     1422.33     1405.09     31.58 o 
   3   4  14      337.90      344.33     22.09 o 
   4   4  14     5763.51     5817.78     93.12 o 
   5   4  14      995.76      897.34     59.70 o 
   6   4  14       29.11       13.30     23.64 o 
   7   4  14      551.91      626.82     41.25 o 
   8   4  14      153.01      101.90     35.81 o 
  -9   5  14      242.64      247.52     54.55 o 
  -8   5  14      325.11      343.12    115.88 o 
  -7   5  14     1007.92      825.21     55.11 o 
  -6   5  14      173.79      197.79     58.58 o 
  -5   5  14      407.39      440.25     34.18 o 
  -4   5  14      689.28      703.16     49.58 o 
  -3   5  14        3.11       -6.03     14.62 o 
  -2   5  14      994.65     1009.24     25.96 o 
  -1   5  14     6200.30     6069.08     77.41 o 
   0   5  14      776.38      772.82     23.67 o 
   1   5  14      927.92      993.17     27.53 o 
   2   5  14      833.40      809.45     23.37 o 
   3   5  14      818.77      834.56     27.06 o 
   4   5  14      751.55      626.63     64.58 o 
   5   5  14      545.10      575.95     30.16 o 
   6   5  14      919.59      936.16     37.39 o 
   7   5  14       58.04        9.96     27.29 o 
   8   5  14       11.95       -6.07     32.11 o 
  -9   6  14      511.13      555.61     68.13 o 
  -8   6  14       33.72        8.19     44.18 o 
  -7   6  14      815.99      850.94     55.64 o 
  -6   6  14     1715.00     1768.09     54.89 o 
  -5   6  14      269.74      242.42     29.21 o 
  -4   6  14      977.29      860.58     40.29 o 
  -3   6  14      483.81      489.95     29.74 o 
  -2   6  14     3017.73     3047.32     48.35 o 
  -1   6  14        0.45       -9.71     12.41 o 
   0   6  14       23.32       27.29     12.91 o 
   1   6  14       18.29       12.69     13.22 o 
   2   6  14      760.13      660.93     21.65 o 
   3   6  14     1140.13     1155.30     31.32 o 
   4   6  14      966.85      986.32     35.51 o 
   5   6  14      196.32      112.06     23.51 o 
   6   6  14        0.44      -24.65     24.65 o 
   7   6  14      386.70      417.41     37.08 o 
   8   6  14      475.04      533.98     46.47 o 
  -9   7  14        5.24      -56.39     56.39 o 
  -8   7  14      244.94      250.40     52.75 o 
  -7   7  14      701.40      634.70    129.68 o 
  -6   7  14      599.48      680.90     59.45 o 
  -5   7  14       17.56       44.28     23.09 o 
  -4   7  14      491.08      641.92     51.95 o 
  -3   7  14      414.29      451.92     25.04 o 
  -2   7  14      386.65      318.46     28.89 o 
  -1   7  14     1532.92     1394.11     31.24 o 
   0   7  14     2132.53     2213.58     40.86 o 
   1   7  14      861.85      901.82     30.57 o 
   2   7  14      147.83       77.60     18.99 o 
   3   7  14      541.50      621.34     24.00 o 
   4   7  14       65.82       24.77     17.86 o 
   5   7  14      279.82      275.12     27.33 o 
   6   7  14      292.62      280.41     30.41 o 
   7   7  14       17.07       15.85     28.55 o 
   8   7  14      226.94      204.23     50.99 o 
  -9   8  14       82.41      107.56     55.46 o 
  -8   8  14        3.19      -31.27     44.12 o 
  -7   8  14       20.35       49.55     42.41 o 
  -6   8  14      661.02      565.74     79.17 o 
  -5   8  14      157.52       79.74     35.72 o 
  -4   8  14      207.04      196.82     26.41 o 
  -3   8  14       66.12       55.62     17.41 o 
  -2   8  14     3875.53     4018.13    101.11 o 
  -1   8  14      157.87      119.09     20.43 o 
   0   8  14       81.59       53.14     14.62 o 
   1   8  14      167.11      141.37     27.43 o 
   2   8  14        2.47      -11.24     15.16 o 
   3   8  14        6.09       -1.65     15.58 o 
   4   8  14      425.80      422.92     30.89 o 
   5   8  14      352.47      359.18     39.68 o 
   6   8  14      608.34      611.96     38.13 o 
   7   8  14      329.54      362.44     40.39 o 
   8   8  14        1.74       15.40     49.35 o 
  -9   9  14      105.75       77.11     50.16 o 
  -8   9  14       12.16      -10.89     49.43 o 
  -7   9  14      781.92      824.14     62.23 o 
  -6   9  14      250.40      153.96     43.13 o 
  -5   9  14      226.67      192.87     39.89 o 
  -4   9  14     2073.79     2092.94     76.12 o 
  -3   9  14       34.43       20.77     17.10 o 
  -2   9  14      167.36      141.22     23.04 o 
  -1   9  14      608.54      590.29     27.86 o 
   0   9  14     4361.77     4524.58     79.83 o 
   1   9  14      660.14      690.58     29.71 o 
   2   9  14       41.50       24.39     16.28 o 
   3   9  14      798.46      914.11     29.98 o 
   4   9  14       28.48       20.71     18.95 o 
   5   9  14      554.11      573.84     33.52 o 
   6   9  14      294.85      244.13     30.06 o 
   7   9  14        4.60       20.66     82.28 o 
  -8  10  14       68.64       54.89     49.29 o 
  -7  10  14        1.19      -40.76     40.76 o 
  -6  10  14      293.51      262.97     50.56 o 
  -5  10  14      101.88      156.99     39.87 o 
  -4  10  14        0.55        1.63     23.46 o 
  -3  10  14     1205.41     1132.86     36.41 o 
  -2  10  14     2410.87     2393.19     77.26 o 
  -1  10  14      194.23      231.66     23.75 o 
   0  10  14      503.42      536.55     33.29 o 
   1  10  14        6.55        2.63     20.08 o 
   2  10  14     1028.96     1001.26     35.61 o 
   3  10  14      128.62      100.41     20.46 o 
   4  10  14      109.32       67.17     21.04 o 
   5  10  14      606.23      696.24     42.65 o 
   6  10  14      395.73      455.52     36.88 o 
   7  10  14      334.66      315.58     71.14 o 
  -8  11  14       23.47       68.42     49.63 o 
  -7  11  14       25.39       15.24     43.34 o 
  -6  11  14      215.95      259.39     51.28 o 
  -5  11  14     1285.70     1372.85     68.35 o 
  -4  11  14       31.93        8.65     24.14 o 
  -3  11  14       10.27      -10.51     22.91 o 
  -2  11  14       46.40       63.74     20.17 o 
  -1  11  14      101.76       56.10     20.58 o 
   0  11  14      674.66      660.60     35.51 o 
   1  11  14      186.09      187.25     31.74 o 
   2  11  14      298.21      321.72     36.61 o 
   3  11  14      222.42      233.15     27.13 o 
   4  11  14       16.84       25.01     21.90 o 
   5  11  14       84.47       75.95     24.57 o 
   6  11  14       17.72       13.77     42.77 o 
   7  11  14        0.13      -10.91     47.24 o 
  -8  12  14      461.96      462.10     69.39 o 
  -7  12  14       64.87      116.98     49.24 o 
  -6  12  14      177.09      123.48     46.03 o 
  -5  12  14      117.08       59.96     38.27 o 
  -4  12  14       82.44       66.52     28.39 o 
  -3  12  14      489.49      554.06     72.13 o 
  -2  12  14      672.16      639.01     38.71 o 
  -1  12  14     1026.64      995.64     42.24 o 
   0  12  14       23.51       41.12     21.67 o 
   1  12  14       68.79       99.81     26.12 o 
   2  12  14      513.63      566.14     40.60 o 
   3  12  14      204.20      153.20     26.53 o 
   4  12  14      182.15      202.15     30.08 o 
   5  12  14       92.42       51.95     45.61 o 
   6  12  14        5.56        3.37     42.31 o 
   7  12  14        0.24      -52.89     52.89 o 
  -7  13  14       29.38       19.65     68.64 o 
  -6  13  14       15.10       16.66     46.51 o 
  -5  13  14      692.18      716.15     58.27 o 
  -4  13  14       72.72       33.04     30.23 o 
  -3  13  14      174.21      155.02     29.77 o 
  -2  13  14       47.09       83.48     27.71 o 
  -1  13  14      247.26      232.53     50.90 o 
   0  13  14       16.72      -17.17     24.87 o 
   1  13  14        3.08       -6.17     26.24 o 
   2  13  14      510.96      546.59     35.61 o 
   3  13  14       52.01       18.50     30.32 o 
   4  13  14      147.11      113.46     44.17 o 
   5  13  14       81.08       97.31     32.35 o 
   6  13  14       67.86       29.65     38.57 o 
  -7  14  14       12.39       16.52     54.66 o 
  -6  14  14       23.23       52.82     49.56 o 
  -5  14  14      187.07       93.21     45.59 o 
  -4  14  14        2.95      -16.56     28.16 o 
  -3  14  14      361.39      406.89     91.20 o 
  -2  14  14      130.19      101.94     30.34 o 
  -1  14  14      507.65      507.28     51.41 o 
   0  14  14       93.59      125.58     30.44 o 
   1  14  14      230.57      273.70     36.07 o 
   2  14  14      102.32       82.54     32.45 o 
   3  14  14       47.38       50.09     29.10 o 
   4  14  14      122.09      117.70     36.58 o 
   5  14  14       92.89      105.54     38.26 o 
   6  14  14        0.02      -40.76     40.76 o 
  -6  15  14      507.04      494.17     66.54 o 
  -5  15  14        6.22        4.28     33.57 o 
  -4  15  14      188.62      221.12     61.69 o 
  -3  15  14       46.72       53.72     32.38 o 
  -2  15  14       78.83      109.99     36.91 o 
  -1  15  14      825.27      876.14     58.76 o 
   0  15  14      622.28      702.54     59.49 o 
   1  15  14       55.82       94.05     33.35 o 
   2  15  14      609.14      706.01     50.24 o 
   3  15  14      587.53      782.23     69.84 o 
   4  15  14       31.22       28.63     82.67 o 
   5  15  14        0.82       44.39     51.58 o 
  -6  16  14        1.69      -16.95     93.09 o 
  -5  16  14      186.32      208.63     42.16 o 
  -4  16  14      167.49      117.65     36.46 o 
  -3  16  14      237.81      260.05     39.81 o 
  -2  16  14      382.86      365.22     52.84 o 
  -1  16  14        0.18       -7.79     38.62 o 
   0  16  14      813.16      904.15     64.23 o 
   1  16  14      268.75      414.48     68.24 o 
   2  16  14      214.12      293.84     49.48 o 
   3  16  14       51.06       87.23     50.34 o 
   4  16  14       86.04      -22.35     73.01 o 
   5  16  14       44.12      110.64     58.35 o 
  -5  17  14       37.92       56.15     39.57 o 
  -4  17  14       13.62      -34.87     48.86 o 
  -3  17  14       10.88       -6.55     43.59 o 
  -2  17  14       10.66      -17.78     46.05 o 
  -1  17  14       78.86      145.60     47.22 o 
   0  17  14      921.15     1014.31     65.31 o 
   1  17  14       13.29      -39.19     44.11 o 
   2  17  14        4.55      -57.98     65.85 o 
   3  17  14      822.47      751.82    107.61 o 
   4  17  14        0.27       36.98     80.72 o 
  -4  18  14      125.24      155.29     49.91 o 
  -3  18  14       58.44       37.50     47.07 o 
  -2  18  14       38.11       30.39     47.83 o 
  -1  18  14        2.75       16.04     47.23 o 
   0  18  14      103.94      100.05     48.08 o 
   1  18  14      286.73      345.01     82.24 o 
   2  18  14      109.94       85.97     74.20 o 
   3  18  14       31.19        1.27     84.22 o 
  -3  19  14      229.46      190.57     57.32 o 
  -2  19  14      441.77      462.09     64.02 o 
  -1  19  14       84.48       28.08     49.59 o 
   0  19  14      364.13      454.84     93.77 o 
   1  19  14       18.22       62.99     81.20 o 
   2  19  14      395.17      338.97     88.68 o 
  -9   1  15       70.99      110.70     42.86 o 
  -8   1  15        0.06      -11.00     34.34 o 
  -7   1  15      494.96      575.64     99.43 o 
  -6   1  15      198.02      112.14     49.81 o 
  -5   1  15       47.89       51.37     19.83 o 
  -4   1  15       82.39       62.51     17.41 o 
  -3   1  15      110.83       57.46     19.60 o 
  -2   1  15      416.91      420.31     24.36 o 
  -1   1  15       98.65       63.04     14.63 o 
   0   1  15      186.54      141.45     16.85 o 
   1   1  15      196.26      156.54     18.15 o 
   2   1  15     2355.75     2379.40     49.67 o 
   3   1  15     1533.04     1487.55     40.47 o 
   4   1  15      396.14      371.65     28.11 o 
   5   1  15        9.75        3.03     21.55 o 
   6   1  15      692.45      610.72     35.47 o 
   7   1  15      157.92      115.08     30.65 o 
   8   1  15       22.45      -11.41     30.72 o 
  -9   2  15       61.15       83.19     62.91 o 
  -8   2  15      150.92      198.30     40.89 o 
  -7   2  15      373.86      412.71     78.26 o 
  -6   2  15      260.69      255.03     41.59 o 
  -5   2  15      385.33      398.44     29.74 o 
  -4   2  15     4955.33     5027.59     82.20 o 
  -3   2  15      111.45       64.95     17.41 o 
  -2   2  15      275.73      284.61     29.96 o 
  -1   2  15     2091.53     2008.25     43.26 o 
   0   2  15     1074.40     1100.79     31.68 o 
   1   2  15       80.81       85.25     15.91 o 
   2   2  15      745.14      728.95     27.70 o 
   3   2  15      318.81      336.59     25.80 o 
   4   2  15     5519.21     5354.59     89.33 o 
   5   2  15      735.96      656.58     33.77 o 
   6   2  15        0.49        8.16     23.53 o 
   7   2  15        1.36       38.37     27.48 o 
   8   2  15        0.64      -15.15     34.72 o 
  -9   3  15      171.61      192.79     65.38 o 
  -8   3  15      294.59      346.90     48.75 o 
  -7   3  15       52.49       30.33     27.51 o 
  -6   3  15       45.17       56.13     25.31 o 
  -5   3  15      444.90      546.35     37.63 o 
  -4   3  15      361.32      387.97     62.26 o 
  -3   3  15      411.27      405.68     26.18 o 
  -2   3  15      137.43       94.06     15.53 o 
  -1   3  15      568.60      625.96     32.38 o 
   0   3  15      259.67      254.61     25.41 o 
   1   3  15      162.62      128.91     17.33 o 
   2   3  15       83.38       61.29     17.00 o 
   3   3  15     3001.79     3055.26     59.92 o 
   4   3  15      972.17      929.80     34.89 o 
   5   3  15       34.85        8.40     21.47 o 
   6   3  15      205.79      163.38     31.06 o 
   7   3  15       78.98       40.21     29.45 o 
   8   3  15        0.31       15.37     38.00 o 
  -9   4  15        0.91      -39.77     61.08 o 
  -8   4  15      527.27      569.64     84.26 o 
  -7   4  15      588.34      568.47     41.50 o 
  -6   4  15     3320.43     3362.65     79.27 o 
  -5   4  15        5.34       16.80     27.96 o 
  -4   4  15     3193.74     3160.63     71.97 o 
  -3   4  15      426.83      479.74     36.33 o 
  -2   4  15      870.38      817.10     28.94 o 
  -1   4  15     1472.03     1460.21     43.98 o 
   0   4  15      117.79       84.44     14.59 o 
   1   4  15      852.69      845.89     26.00 o 
   2   4  15     2758.56     2920.99     57.05 o 
   3   4  15      519.90      584.51     25.55 o 
   4   4  15     1506.54     1352.71     42.35 o 
   5   4  15     1462.26     1480.82     44.96 o 
   6   4  15      225.95      153.53     37.78 o 
   7   4  15       46.46       12.71     26.89 o 
   8   4  15      102.24      124.24     36.64 o 
  -9   5  15      918.29      932.69     99.69 o 
  -8   5  15        9.20      -17.72     43.52 o 
  -7   5  15       22.05        0.00     35.06 o 
  -6   5  15      214.41      288.95     70.38 o 
  -5   5  15        3.40        0.23     22.21 o 
  -4   5  15        7.36       -2.78     20.28 o 
  -3   5  15      981.41     1036.22     33.40 o 
  -2   5  15     2332.56     2271.22     67.42 o 
  -1   5  15     2969.35     2839.22     46.86 o 
   0   5  15     2138.56     2129.19     40.07 o 
   1   5  15      385.02      399.44     21.70 o 
   2   5  15     1224.65     1212.78     32.08 o 
   3   5  15     2176.75     2146.68     43.08 o 
   4   5  15      946.09      976.04     39.86 o 
   5   5  15      619.79      637.27     31.99 o 
   6   5  15      232.68      276.07     30.42 o 
   7   5  15       24.46      -26.97     26.97 o 
   8   5  15       41.25       31.97     35.91 o 
  -9   6  15       18.11       63.57     53.88 o 
  -8   6  15      696.77      816.69     70.09 o 
  -7   6  15      309.65      314.38     48.59 o 
  -6   6  15      760.31      724.41     40.74 o 
  -5   6  15      694.27      644.35     48.59 o 
  -4   6  15     2795.01     2822.49     68.50 o 
  -3   6  15      215.40      153.20     27.94 o 
  -2   6  15     3802.67     3577.70     63.36 o 
  -1   6  15     1427.34     1335.05     31.30 o 
   0   6  15      586.86      557.13     30.82 o 
   1   6  15     1287.56     1324.51     32.75 o 
   2   6  15      404.41      430.86     27.97 o 
   3   6  15     2110.88     2034.86     46.77 o 
   4   6  15      772.25      803.00     29.54 o 
   5   6  15     1247.72     1158.78     39.75 o 
   6   6  15       90.92      115.00     28.77 o 
   7   6  15       41.63       38.51     30.57 o 
   8   6  15      286.83      252.18     42.30 o 
  -9   7  15     1314.03     1189.02     84.66 o 
  -8   7  15      262.24      276.31     55.46 o 
  -7   7  15      111.30       57.25     59.57 o 
  -6   7  15      372.77      363.78     49.07 o 
  -5   7  15      518.09      483.82     86.20 o 
  -4   7  15      315.75      326.65     39.88 o 
  -3   7  15     1074.46     1007.64     39.98 o 
  -2   7  15     2964.23     2922.94     87.86 o 
  -1   7  15     1407.87     1332.28     31.65 o 
   0   7  15      169.93      127.88     16.67 o 
   1   7  15        4.88       -3.21     14.71 o 
   2   7  15      248.54      248.05     26.60 o 
   3   7  15      842.90      821.71     26.13 o 
   4   7  15     1716.28     1710.30     41.17 o 
   5   7  15     1222.37     1095.59     58.64 o 
   6   7  15      713.77      751.79     40.69 o 
   7   7  15      229.47      213.21     37.35 o 
   8   7  15       57.74       25.06     48.43 o 
  -9   8  15      180.77       92.57     57.17 o 
  -8   8  15      188.25      174.66     53.76 o 
  -7   8  15      114.96       57.82     44.82 o 
  -6   8  15      137.30      146.73     62.00 o 
  -5   8  15       12.84      -14.57     58.97 o 
  -4   8  15      128.61      161.11     36.42 o 
  -3   8  15      919.90      903.42     39.01 o 
  -2   8  15     2342.72     2355.44     50.04 o 
  -1   8  15     1354.77     1416.92     33.55 o 
   0   8  15     2333.61     2206.92     42.82 o 
   1   8  15     2770.51     2601.76     48.12 o 
   2   8  15      197.42      126.99     18.79 o 
   3   8  15      153.54      143.94     25.63 o 
   4   8  15      130.32      156.16     25.31 o 
   5   8  15       92.99      109.28     26.01 o 
   6   8  15      190.44      146.98     29.99 o 
   7   8  15       89.98      115.22     32.84 o 
  -8   9  15       16.87      -10.57     46.37 o 
  -7   9  15       18.48        1.08     43.90 o 
  -6   9  15     3741.20     3900.40    118.27 o 
  -5   9  15       26.13       -3.26     35.14 o 
  -4   9  15     2875.97     2872.50     71.87 o 
  -3   9  15     3851.64     3690.09     81.35 o 
  -2   9  15     1829.79     1856.97     44.89 o 
  -1   9  15       32.61       -4.80     17.14 o 
   0   9  15      126.16       99.24     19.02 o 
   1   9  15      631.37      620.34     36.99 o 
   2   9  15     1081.95     1021.19     31.38 o 
   3   9  15     2740.31     2799.84     61.34 o 
   4   9  15      909.52      892.93     36.81 o 
   5   9  15       27.15       33.06     24.75 o 
   6   9  15      314.15      303.18     34.20 o 
   7   9  15      715.02      911.68     73.65 o 
  -8  10  15      169.40      114.51     52.91 o 
  -7  10  15      491.52      512.51    144.23 o 
  -6  10  15      214.00      214.54     47.10 o 
  -5  10  15     2073.87     2035.09     82.55 o 
  -4  10  15      158.10      151.70     40.81 o 
  -3  10  15       15.08       19.53     23.24 o 
  -2  10  15     1494.95     1507.06     41.16 o 
  -1  10  15     1891.39     2038.24     52.63 o 
   0  10  15     3843.48     3778.11     80.94 o 
   1  10  15      255.14      247.70     22.04 o 
   2  10  15      935.05      896.31     35.12 o 
   3  10  15     1924.79     1780.18     49.24 o 
   4  10  15      147.27      104.89     26.25 o 
   5  10  15     2613.45     2572.21     61.74 o 
   6  10  15      852.99      953.92     50.00 o 
   7  10  15       22.83        2.34     46.74 o 
  -8  11  15      266.70      249.90     61.92 o 
  -7  11  15      537.69      554.53    146.86 o 
  -6  11  15      407.04      418.42     57.47 o 
  -5  11  15        5.30       23.17     39.99 o 
  -4  11  15      298.16      220.96     44.23 o 
  -3  11  15     1814.82     1921.85     57.51 o 
  -2  11  15      268.01      280.84     59.90 o 
  -1  11  15      240.01      246.48     28.37 o 
   0  11  15      313.83      392.93     39.15 o 
   1  11  15     1130.27     1026.26     31.79 o 
   2  11  15      955.92      928.39     36.04 o 
   3  11  15     1505.40     1524.71     46.85 o 
   4  11  15      952.16      930.32     40.43 o 
   5  11  15       45.72       22.07     24.92 o 
   6  11  15       16.73        5.77     36.26 o 
   7  11  15      844.75      932.15     77.58 o 
  -7  12  15       15.56       64.44     53.41 o 
  -6  12  15        6.15        8.32     41.94 o 
  -5  12  15     2211.07     2169.77     87.04 o 
  -4  12  15       26.82       22.82     38.94 o 
  -3  12  15        0.64      -26.00     26.00 o 
  -2  12  15     1202.28     1160.59     45.71 o 
  -1  12  15     2025.25     2304.86     54.29 o 
   0  12  15      146.74      116.53     36.96 o 
   1  12  15      498.14      519.74     40.78 o 
   2  12  15      554.45      603.22     41.75 o 
   3  12  15        8.19       -9.40     24.47 o 
   4  12  15       17.27       22.88     27.84 o 
   5  12  15      635.71      662.99     54.44 o 
   6  12  15      989.67     1017.83     60.11 o 
  -7  13  15     1777.71     1862.22     91.14 o 
  -6  13  15      349.06      380.44     82.28 o 
  -5  13  15        0.94      -27.50     58.06 o 
  -4  13  15       81.14       55.57     41.86 o 
  -3  13  15      359.93      398.03     79.53 o 
  -2  13  15       45.59       42.69     28.14 o 
  -1  13  15      606.65      622.42     63.55 o 
   0  13  15     2446.51     2688.31     71.73 o 
   1  13  15       11.23      -26.47     26.47 o 
   2  13  15      138.28      117.45     41.39 o 
   3  13  15      124.89      118.35     28.85 o 
   4  13  15     1434.69     1566.68     51.77 o 
   5  13  15      114.35       39.98     39.24 o 
   6  13  15       43.90      -32.45     70.70 o 
  -6  14  15        4.95      -39.21     47.08 o 
  -5  14  15      938.82     1010.81     72.09 o 
  -4  14  15       31.16       28.68     42.18 o 
  -3  14  15        0.08        4.80     29.95 o 
  -2  14  15     1585.26     1692.07     58.37 o 
  -1  14  15     1948.79     2160.58     80.62 o 
   0  14  15      348.53      393.75     40.10 o 
   1  14  15       69.91       71.78     32.61 o 
   2  14  15      868.96      992.27     51.82 o 
   3  14  15      108.14       95.99     31.13 o 
   4  14  15        7.41      -33.59     34.34 o 
   5  14  15      512.64      615.97     66.28 o 
  -6  15  15      577.38      632.00     80.13 o 
  -5  15  15      342.65      289.21     57.36 o 
  -4  15  15       93.68       66.36     47.92 o 
  -3  15  15     1417.59     1570.69     62.21 o 
  -2  15  15       51.90      -12.20     39.45 o 
  -1  15  15      424.57      483.43     53.38 o 
   0  15  15     3635.28     3914.48    115.04 o 
   1  15  15      470.10      570.62     50.16 o 
   2  15  15       80.35       80.33     35.43 o 
   3  15  15      191.54      333.13     58.02 o 
   4  15  15     1051.55     1047.13     56.36 o 
   5  15  15       22.00      -50.19     50.19 o 
  -5  16  15      528.63      569.57     66.09 o 
  -4  16  15        2.28        6.96     47.46 o 
  -3  16  15        1.23       45.64     36.23 o 
  -2  16  15     1546.76     1482.74     73.19 o 
  -1  16  15      702.87      850.82     59.25 o 
   0  16  15      145.22      161.60     45.37 o 
   1  16  15       50.71       63.16     44.14 o 
   2  16  15      378.66      498.67     48.85 o 
   3  16  15       93.39       88.73     68.28 o 
   4  16  15      207.12      214.97     83.43 o 
  -4  17  15       12.43       53.99     39.66 o 
  -3  17  15      555.80      774.81     69.28 o 
  -2  17  15      351.05      476.56     59.55 o 
  -1  17  15       68.37      111.11     69.31 o 
   0  17  15      292.50      330.81     56.97 o 
   1  17  15      202.30      275.29     55.13 o 
   2  17  15      170.45      134.73     75.00 o 
   3  17  15      147.18      225.39     84.30 o 
  -3  18  15        0.19      -21.81     51.06 o 
  -2  18  15      282.94      305.77     56.69 o 
  -1  18  15      376.97      504.33     63.98 o 
   0  18  15      172.83      264.90     58.77 o 
   1  18  15       24.03       12.65     68.95 o 
   2  18  15      447.99      541.77     99.02 o 
  -2  19  15      184.28       54.88     87.33 o 
  -1  19  15       49.40       34.93     52.72 o 
   0  19  15      157.20      214.04     61.19 o 
  -9   0  16        0.91        1.27     59.25 o 
  -8   0  16       49.25       46.21     51.46 o 
  -7   0  16     1576.41     1633.82     94.56 o 
  -6   0  16      128.64      117.41     35.69 o 
  -5   0  16      478.98      491.44     43.99 o 
  -4   0  16      742.20      667.51     41.28 o 
  -3   0  16      837.20      798.14     42.63 o 
  -2   0  16      651.93      636.29     37.76 o 
  -1   0  16       13.11      -20.42     20.47 o 
   0   0  16    10048.94     9912.02    217.68 o 
   1   0  16     1819.74     1819.77     60.86 o 
   2   0  16        9.13       25.02     22.52 o 
   3   0  16     2800.11     2930.37     85.31 o 
   4   0  16      768.45      664.50     43.51 o 
   5   0  16     2710.98     2600.26     86.27 o 
   6   0  16       46.79       26.97     86.25 o 
   7   0  16      750.51      725.14     72.97 o 
   8   0  16       47.19       99.03     49.91 o 
  -9   1  16      703.41      851.46     66.68 o 
  -8   1  16      199.69      217.84     42.79 o 
  -7   1  16      322.67      430.48     69.47 o 
  -6   1  16        6.30      -26.10     38.43 o 
  -5   1  16     1237.47     1279.64     40.68 o 
  -4   1  16      149.77      123.08     23.87 o 
  -3   1  16      171.49      158.89     19.60 o 
  -2   1  16     5569.65     5464.34     98.90 o 
  -1   1  16     4492.99     4466.81     73.19 o 
   0   1  16      174.22      114.16     16.99 o 
   1   1  16      474.88      518.16     25.74 o 
   2   1  16     4065.85     4363.25     74.95 o 
   3   1  16       34.22       38.91     18.19 o 
   4   1  16      403.70      412.61     30.33 o 
   5   1  16     1443.94     1360.54     44.37 o 
   6   1  16     1047.75      968.55     40.43 o 
   7   1  16      497.04      471.53     50.70 o 
   8   1  16       98.04       97.86     35.78 o 
  -9   2  16      139.33      182.68     68.87 o 
  -8   2  16      134.82       63.56     38.24 o 
  -7   2  16     2149.29     1966.55    169.32 o 
  -6   2  16       60.57       54.17     33.70 o 
  -5   2  16      249.47      215.14     29.11 o 
  -4   2  16       40.30        2.99     18.31 o 
  -3   2  16     1988.05     2001.29     46.63 o 
  -2   2  16      199.28      173.68     20.61 o 
  -1   2  16     1892.56     1954.72     44.25 o 
   0   2  16     5353.62     5338.82     83.25 o 
   1   2  16      408.53      387.92     24.31 o 
   2   2  16      733.36      658.66     28.36 o 
   3   2  16       64.90       58.94     19.48 o 
   4   2  16     7066.18     7226.78    113.67 o 
   5   2  16       56.15       31.90     22.13 o 
   6   2  16       67.48       68.37     26.11 o 
   7   2  16      627.33      637.84     44.46 o 
   8   2  16       12.11       -3.11     37.03 o 
  -9   3  16     1491.87     1359.60     97.11 o 
  -8   3  16      231.00      247.23     44.74 o 
  -7   3  16       50.65       23.21     29.28 o 
  -6   3  16      736.98      728.90     38.87 o 
  -5   3  16     2984.25     3306.43     76.98 o 
  -4   3  16       67.74       47.40     21.45 o 
  -3   3  16      447.55      406.91     27.27 o 
  -2   3  16     2941.99     2824.87     65.02 o 
  -1   3  16      672.41      661.64     26.70 o 
   0   3  16      201.55      179.70     19.33 o 
   1   3  16      297.19      334.76     24.83 o 
   2   3  16     1782.01     1729.04     43.31 o 
   3   3  16      118.18       80.57     20.44 o 
   4   3  16      705.42      694.05     51.50 o 
   5   3  16     2497.26     2547.55     59.79 o 
   6   3  16      465.44      439.28     42.44 o 
   7   3  16      361.97      391.94     53.37 o 
   8   3  16      134.60      173.93     40.72 o 
  -9   4  16      275.18      287.91     78.58 o 
  -8   4  16       87.96       96.36     46.50 o 
  -7   4  16     1998.42     2042.83     64.32 o 
  -6   4  16      912.20      881.19     43.72 o 
  -5   4  16       21.29       17.85     23.97 o 
  -4   4  16      652.21      593.63     34.39 o 
  -3   4  16     3972.58     3874.78     68.99 o 
  -2   4  16      993.06     1009.83     50.83 o 
  -1   4  16     1541.88     1574.05     47.25 o 
   0   4  16     3715.11     3796.86     66.55 o 
   1   4  16      107.02       88.35     16.60 o 
   2   4  16     2753.61     2837.79     57.48 o 
   3   4  16     2841.18     2951.77     60.95 o 
   4   4  16     2324.95     2290.92     48.11 o 
   5   4  16        6.21        5.98     20.94 o 
   6   4  16        3.92      -11.94     22.54 o 
   7   4  16      127.97      103.15     30.34 o 
   8   4  16      271.12      310.24     40.82 o 
  -9   5  16      930.57     1009.17     83.29 o 
  -8   5  16      757.21      724.34    143.79 o 
  -7   5  16        0.17        1.10     40.32 o 
  -6   5  16     1789.06     1750.63     57.98 o 
  -5   5  16      908.66     1018.17     43.16 o 
  -4   5  16      198.96      197.75     27.83 o 
  -3   5  16     2150.13     2163.43     58.16 o 
  -2   5  16     2331.80     2226.13     48.23 o 
  -1   5  16      589.16      541.59     24.53 o 
   0   5  16     1648.08     1623.12     40.42 o 
   1   5  16     2890.79     2915.41     50.80 o 
   2   5  16     1046.31     1029.96     36.23 o 
   3   5  16      425.66      332.87     27.40 o 
   4   5  16     1246.18     1337.30     37.15 o 
   5   5  16      803.96      831.32     50.27 o 
   6   5  16       63.75       77.32     25.73 o 
   7   5  16      196.56      157.55     40.37 o 
   8   5  16       66.42       49.79     37.47 o 
  -9   6  16       27.13       47.97     63.15 o 
  -8   6  16      496.69      538.15     87.09 o 
  -7   6  16      204.11      162.74     46.71 o 
  -6   6  16      721.16      692.56     63.31 o 
  -5   6  16       10.12      -10.33     25.21 o 
  -4   6  16     1227.11     1205.88     45.63 o 
  -3   6  16     1602.81     1583.38     69.49 o 
  -2   6  16      139.01      102.28     20.08 o 
  -1   6  16       14.33        0.41     15.84 o 
   0   6  16      381.37      424.43     27.09 o 
   1   6  16      117.21       91.18     16.85 o 
   2   6  16      627.90      659.17     29.70 o 
   3   6  16     2282.30     2242.83     52.75 o 
   4   6  16      670.92      603.17     35.06 o 
   5   6  16        0.18       42.31     24.31 o 
   6   6  16      243.66      278.71     32.52 o 
   7   6  16        2.25       22.84     34.57 o 
  -9   7  16       12.85      -38.81     70.54 o 
  -8   7  16       42.81       -0.30     47.58 o 
  -7   7  16        0.57       37.40     40.01 o 
  -6   7  16      346.72      283.30     92.38 o 
  -5   7  16       62.11      112.89     28.75 o 
  -4   7  16      848.32      837.36     40.44 o 
  -3   7  16     3080.53     3016.68     71.81 o 
  -2   7  16      559.89      609.60     34.52 o 
  -1   7  16      415.07      477.77     26.86 o 
   0   7  16       13.41       33.32     15.20 o 
   1   7  16       26.35       28.75     15.80 o 
   2   7  16      185.49      149.39     25.61 o 
   3   7  16      128.44      142.79     22.64 o 
   4   7  16      307.10      355.13     58.60 o 
   5   7  16      152.87      115.16     25.29 o 
   6   7  16       12.20       37.98     28.09 o 
   7   7  16       56.13       71.66     32.64 o 
  -8   8  16      171.68      129.10     52.52 o 
  -7   8  16      244.09      168.80     46.12 o 
  -6   8  16       53.91       78.11     65.45 o 
  -5   8  16      664.25      629.07     72.85 o 
  -4   8  16      220.41      253.17     32.77 o 
  -3   8  16      965.24      939.65     41.10 o 
  -2   8  16      788.61      781.76     36.71 o 
  -1   8  16     1002.35      959.66     32.40 o 
   0   8  16       74.26       73.66     25.40 o 
   1   8  16      115.91      141.17     31.11 o 
   2   8  16        1.10       -5.50     17.47 o 
   3   8  16     1204.43     1213.01     36.27 o 
   4   8  16        9.26        9.85     25.93 o 
   5   8  16      132.84      102.94     27.36 o 
   6   8  16      855.41      925.77     42.37 o 
   7   8  16        5.13       -2.96     33.26 o 
  -8   9  16      107.78       13.45     63.19 o 
  -7   9  16      423.41      478.33     62.09 o 
  -6   9  16      157.41      133.95     47.09 o 
  -5   9  16       17.60       24.76     36.46 o 
  -4   9  16     1920.13     1813.98     57.02 o 
  -3   9  16     1882.78     1869.31     56.60 o 
  -2   9  16      379.28      442.58     36.33 o 
  -1   9  16      562.46      612.37     30.44 o 
   0   9  16      594.00      571.90     25.11 o 
   1   9  16       67.54       78.95     18.97 o 
   2   9  16        0.38       22.09     18.06 o 
   3   9  16      185.61      126.92     24.91 o 
   4   9  16      751.22      758.12     68.97 o 
   5   9  16       75.89       74.83     30.98 o 
   6   9  16       23.77       35.43     30.69 o 
   7   9  16        9.07       -6.11     48.05 o 
  -8  10  16       59.01      -12.93     48.63 o 
  -7  10  16      444.20      419.35     81.84 o 
  -6  10  16      299.81      272.23     51.70 o 
  -5  10  16       17.23        4.65     39.01 o 
  -4  10  16       85.23       58.21     36.12 o 
  -3  10  16        5.58       39.11     25.24 o 
  -2  10  16      325.15      322.90     57.81 o 
  -1  10  16     2415.25     2379.17     54.04 o 
   0  10  16       77.43       70.95     22.29 o 
   1  10  16      388.23      385.98     36.82 o 
   2  10  16       51.48       32.26     22.51 o 
   3  10  16      332.07      325.79     34.32 o 
   4  10  16       76.67       49.79     26.97 o 
   5  10  16        3.21       -8.82     30.79 o 
   6  10  16      655.09      782.50     54.59 o 
  -7  11  16      180.64      145.78     55.35 o 
  -6  11  16       13.96       80.24     44.92 o 
  -5  11  16      188.84      136.64     49.23 o 
  -4  11  16     1072.18      931.49     72.18 o 
  -3  11  16        2.21       -0.49     35.00 o 
  -2  11  16       18.44       12.82     25.45 o 
  -1  11  16      214.06      173.47     44.98 o 
   0  11  16        3.99       -1.45     20.92 o 
   1  11  16      134.11      108.37     24.73 o 
   2  11  16      169.16      183.22     26.00 o 
   3  11  16       89.47       44.09     25.76 o 
   4  11  16      133.66      145.08     29.83 o 
   5  11  16      290.87      262.30     49.34 o 
   6  11  16       37.42       28.04     50.92 o 
  -7  12  16       38.70       30.95     53.19 o 
  -6  12  16       39.93       47.10     48.06 o 
  -5  12  16        9.04        9.73     42.66 o 
  -4  12  16      136.36       76.08     40.53 o 
  -3  12  16      384.36      300.75     46.70 o 
  -2  12  16       58.68       48.62     27.45 o 
  -1  12  16     1248.29     1158.82     40.34 o 
   0  12  16      461.91      531.22     63.47 o 
   1  12  16       38.90       60.12     36.69 o 
   2  12  16      145.73       77.77     25.04 o 
   3  12  16        0.00       17.95     26.02 o 
   4  12  16       54.00       64.59     28.94 o 
   5  12  16      227.83      216.18     36.24 o 
   6  12  16      131.45        6.84     65.14 o 
  -7  13  16       93.15       36.44     55.93 o 
  -6  13  16       52.18       34.35     50.81 o 
  -5  13  16        2.14      -49.27     49.27 o 
  -4  13  16       88.03       85.13     41.83 o 
  -3  13  16       65.93       42.41     47.76 o 
  -2  13  16       43.21       39.37     28.05 o 
  -1  13  16      360.81      446.81     61.15 o 
   0  13  16      263.75      353.70     39.20 o 
   1  13  16        4.79      -14.91     29.65 o 
   2  13  16      123.98      154.62     34.34 o 
   3  13  16       40.32       33.63     33.29 o 
   4  13  16      136.37      111.26     33.01 o 
   5  13  16       34.51       27.89     40.96 o 
  -6  14  16        9.82       66.57     53.77 o 
  -5  14  16       52.93       22.96     48.97 o 
  -4  14  16      260.77      279.05     52.78 o 
  -3  14  16      201.72      171.13     45.06 o 
  -2  14  16       59.98       89.77     32.43 o 
  -1  14  16      136.55      207.10     45.60 o 
   0  14  16     1188.42     1235.18     52.31 o 
   1  14  16       30.89       35.13     41.32 o 
   2  14  16       21.53       12.90     33.61 o 
   3  14  16      179.67      147.15     38.01 o 
   4  14  16        0.90      -38.34     38.34 o 
   5  14  16        1.43       23.77     44.57 o 
  -5  15  16       16.01       -4.62     51.15 o 
  -4  15  16        0.26       34.43     47.03 o 
  -3  15  16      241.32      254.20     85.06 o 
  -2  15  16      245.79      271.69     51.10 o 
  -1  15  16      516.48      769.30    161.37 o 
   0  15  16      108.26       93.42     43.27 o 
   1  15  16      206.30      292.21     41.12 o 
   2  15  16      223.64      244.98     41.05 o 
   3  15  16       16.50      -13.49     38.53 o 
   4  15  16       19.66        7.80     54.77 o 
  -5  16  16       34.34       31.27     55.71 o 
  -4  16  16      590.57      617.33     70.24 o 
  -3  16  16       47.54       98.30     74.12 o 
  -2  16  16        1.31       13.90     45.83 o 
  -1  16  16       78.78      151.88     46.96 o 
   0  16  16      284.84      399.93     55.53 o 
   1  16  16       37.01       88.90     46.36 o 
   2  16  16        1.13       41.82     39.74 o 
   3  16  16      343.34      495.62     70.08 o 
  -4  17  16       86.56      107.31     57.58 o 
  -3  17  16      631.85     1022.62    125.26 o 
  -2  17  16       78.68      190.46     54.85 o 
  -1  17  16        6.57       41.74     50.04 o 
   0  17  16       45.29       22.86     46.73 o 
   1  17  16      184.20      140.72     51.58 o 
   2  17  16        4.16      -30.94     77.54 o 
  -2  18  16       12.02       45.16     50.97 o 
  -1  18  16      114.35       86.79     52.51 o 
   0  18  16        7.22       63.87     51.68 o 
   1  18  16      646.81      819.66    114.45 o 
  -9   1  17       10.76       41.04     43.10 o 
  -8   1  17       27.21       41.68     38.14 o 
  -7   1  17       41.59        4.45     54.08 o 
  -6   1  17      139.92       56.83     70.92 o 
  -5   1  17       17.16      -19.66     20.85 o 
  -4   1  17     1230.75     1264.17     39.31 o 
  -3   1  17      831.07      846.37     32.45 o 
  -2   1  17        8.79        6.17     16.34 o 
  -1   1  17     2179.36     2314.83     49.97 o 
   0   1  17      370.94      312.80     24.08 o 
   1   1  17      709.94      691.03     28.28 o 
   2   1  17      972.50      954.13     40.68 o 
   3   1  17       42.06       71.42     20.45 o 
   4   1  17      821.58      798.93     34.89 o 
   5   1  17        4.60       -7.39     23.47 o 
   6   1  17      104.89       65.50     28.27 o 
   7   1  17        6.76      -11.81     31.12 o 
   8   1  17       39.07       13.94     44.17 o 
  -9   2  17       74.64       65.06     70.47 o 
  -8   2  17       92.65       49.43     39.48 o 
  -7   2  17      136.23      161.76     32.79 o 
  -6   2  17      693.72      676.53     40.47 o 
  -5   2  17       34.30       23.40     24.58 o 
  -4   2  17       48.36        5.09     18.87 o 
  -3   2  17      485.24      515.11     48.42 o 
  -2   2  17       75.11       42.69     18.55 o 
  -1   2  17      761.78      707.02     28.56 o 
   0   2  17      247.83      283.54     32.59 o 
   1   2  17       32.99        9.99     16.34 o 
   2   2  17      277.06      247.77     23.67 o 
   3   2  17       18.71       24.81     18.54 o 
   4   2  17      178.16       94.00     23.22 o 
   5   2  17       17.07       17.66     24.25 o 
   6   2  17        1.38        3.54     26.49 o 
   7   2  17        7.30      -13.19     29.57 o 
  -9   3  17       35.93       35.63     60.13 o 
  -8   3  17      335.64      390.60     51.70 o 
  -7   3  17        5.75      -10.70     29.43 o 
  -6   3  17       95.63      130.31     30.59 o 
  -5   3  17      516.78      546.25     41.15 o 
  -4   3  17     1590.44     1548.57     44.04 o 
  -3   3  17      345.26      313.92     25.52 o 
  -2   3  17      168.84      139.86     30.45 o 
  -1   3  17     1675.61     1653.70     44.00 o 
   0   3  17      396.98      424.46     27.08 o 
   1   3  17      749.68      738.72     29.19 o 
   2   3  17      416.85      469.36     30.10 o 
   3   3  17     1189.59     1118.81     37.25 o 
   4   3  17      368.09      349.02     30.89 o 
   5   3  17        0.64      -11.03     23.44 o 
   6   3  17      532.97      534.72     87.99 o 
   7   3  17       12.90       29.27     35.05 o 
  -9   4  17       11.52       27.12     70.23 o 
  -8   4  17      361.96      357.11     61.01 o 
  -7   4  17      617.62      747.99     69.06 o 
  -6   4  17     1079.79     1099.71     47.34 o 
  -5   4  17        4.68       -0.51     23.79 o 
  -4   4  17     1222.39     1267.51     47.31 o 
  -3   4  17     1901.98     1842.39     45.74 o 
  -2   4  17       60.94       36.24     17.71 o 
  -1   4  17       26.84       34.99     16.88 o 
   0   4  17       24.32        0.35     15.92 o 
   1   4  17       58.53       58.07     18.65 o 
   2   4  17      120.58      127.69     20.44 o 
   3   4  17        9.25       -6.18     19.45 o 
   4   4  17     1451.38     1452.66     44.52 o 
   5   4  17        9.15      -13.11     21.01 o 
   6   4  17       27.19       14.33     24.87 o 
   7   4  17      148.30      139.98     33.66 o 
  -9   5  17       28.50      -25.69     68.48 o 
  -8   5  17      514.50      528.14     87.05 o 
  -7   5  17        1.79        1.26     39.62 o 
  -6   5  17      169.46      191.35     47.41 o 
  -5   5  17     1200.20     1210.55     47.61 o 
  -4   5  17      419.81      431.41     40.52 o 
  -3   5  17       22.45       18.48     22.99 o 
  -2   5  17       34.02       -0.34     17.98 o 
  -1   5  17     2952.88     2979.76     69.45 o 
   0   5  17      326.91      256.18     32.48 o 
   1   5  17       86.24       50.09     19.17 o 
   2   5  17     1050.78     1086.43     36.47 o 
   3   5  17     1267.33     1319.90     41.19 o 
   4   5  17      132.36      120.82     34.42 o 
   5   5  17        1.51       14.56     23.67 o 
   6   5  17      744.32      689.18     40.23 o 
   7   5  17       69.45       38.76     30.27 o 
  -8   6  17      118.87       74.68     51.73 o 
  -7   6  17      547.40      608.60    128.44 o 
  -6   6  17      976.84     1019.73     47.79 o 
  -5   6  17      180.32      194.78     32.36 o 
  -4   6  17     1090.31     1084.73     44.98 o 
  -3   6  17     2430.60     2229.18     61.06 o 
  -2   6  17       56.92       78.58     18.61 o 
  -1   6  17      189.99      136.28     20.47 o 
   0   6  17       92.47       80.41     18.66 o 
   1   6  17     1447.16     1459.92     40.62 o 
   2   6  17        4.44      -11.37     16.95 o 
   3   6  17       23.01        3.40     20.65 o 
   4   6  17     2774.34     2838.96     73.00 o 
   5   6  17      624.05      659.17     45.95 o 
   6   6  17      117.46       41.45     28.79 o 
   7   6  17        3.72        2.90     32.02 o 
  -8   7  17      115.04       67.40     52.37 o 
  -7   7  17      290.78      239.25     52.23 o 
  -6   7  17      195.27      193.03     45.07 o 
  -5   7  17      667.95      688.60     71.67 o 
  -4   7  17      776.74      795.24     39.30 o 
  -3   7  17      967.94      987.85     50.67 o 
  -2   7  17      102.73      102.30     24.88 o 
  -1   7  17     2523.92     2632.24     55.14 o 
   0   7  17        9.31       -2.25     17.36 o 
   1   7  17       14.95       10.09     17.48 o 
   2   7  17     1713.04     1743.12     41.84 o 
   3   7  17     1637.36     1687.46     53.83 o 
   4   7  17       10.82        3.78     25.67 o 
   5   7  17        1.41       12.87     27.35 o 
   6   7  17      182.68      164.77     35.17 o 
   7   7  17        1.58       20.65     51.03 o 
  -8   8  17      151.46      108.46     55.70 o 
  -7   8  17      109.80      157.98     69.99 o 
  -6   8  17      590.17      641.91     60.73 o 
  -5   8  17      813.50      889.22     60.32 o 
  -4   8  17      476.69      548.15     41.62 o 
  -3   8  17     4245.36     4002.85     87.49 o 
  -2   8  17      448.83      525.45     45.61 o 
  -1   8  17      111.52       66.41     24.99 o 
   0   8  17       26.62       30.48     18.43 o 
   1   8  17     1442.55     1484.15     37.97 o 
   2   8  17      387.14      363.93     31.30 o 
   3   8  17       74.32       23.03     19.94 o 
   4   8  17     2871.84     2796.95     97.19 o 
   5   8  17      650.16      701.11     48.79 o 
   6   8  17       61.03       52.42     43.43 o 
   7   8  17       89.10       68.43     33.52 o 
  -8   9  17      533.84      623.58     75.16 o 
  -7   9  17       48.95       -8.35     48.95 o 
  -6   9  17       11.22        1.53     41.00 o 
  -5   9  17      861.49      922.00     72.81 o 
  -4   9  17     1481.88     1476.53     52.79 o 
  -3   9  17      516.16      554.78     74.66 o 
  -2   9  17       38.90       11.67     24.43 o 
  -1   9  17      404.96      536.71     41.10 o 
   0   9  17      411.95      312.92     26.95 o 
   1   9  17      252.85      183.77     27.84 o 
   2   9  17      913.89      881.52     46.81 o 
   3   9  17     1219.11     1290.78     44.80 o 
   4   9  17      282.06      209.04     33.09 o 
   5   9  17        5.56      -20.17     29.55 o 
   6   9  17      503.63      497.77     57.64 o 
  -7  10  17        5.30      -46.63     46.63 o 
  -6  10  17      830.68      952.96     66.75 o 
  -5  10  17      848.13      829.21     62.67 o 
  -4  10  17       13.49       -2.19     37.29 o 
  -3  10  17      896.60      874.73     44.03 o 
  -2  10  17     1502.83     1527.94     52.78 o 
  -1  10  17      998.08      955.36     43.53 o 
   0  10  17      393.41      364.89     56.42 o 
   1  10  17     2230.96     1972.77     59.47 o 
   2  10  17       35.65       15.00     23.85 o 
   3  10  17      630.44      646.81     39.66 o 
   4  10  17      713.93      844.49     42.62 o 
   5  10  17      654.39      749.21     45.96 o 
   6  10  17      120.51      114.13     38.83 o 
  -7  11  17      264.57      283.60     62.57 o 
  -6  11  17       10.64       13.18     49.65 o 
  -5  11  17      204.85      207.91     48.13 o 
  -4  11  17     1407.17     1363.07     69.01 o 
  -3  11  17      638.74      773.10     55.52 o 
  -2  11  17       65.60       53.14     27.24 o 
  -1  11  17      917.37      851.45     41.31 o 
   0  11  17     1452.78     1478.33     45.19 o 
   1  11  17       82.02       85.88     28.65 o 
   2  11  17      334.41      384.51     46.68 o 
   3  11  17     1178.45     1101.57     43.39 o 
   4  11  17      719.08      739.88     43.53 o 
   5  11  17        3.48       11.75     36.15 o 
   6  11  17      428.09      427.19    106.61 o 
  -7  12  17       83.31        0.42     53.32 o 
  -6  12  17      404.80      378.93     58.62 o 
  -5  12  17      386.40      380.23     60.21 o 
  -4  12  17        5.70       -2.51     41.00 o 
  -3  12  17       15.50       42.58     36.54 o 
  -2  12  17      706.96      755.64     50.79 o 
  -1  12  17      454.56      548.85     86.78 o 
   0  12  17      251.97      279.74     35.76 o 
   1  12  17       86.65      125.51     33.07 o 
   2  12  17      335.03      424.74     42.10 o 
   3  12  17      134.88      196.24     31.22 o 
   4  12  17      619.49      761.53     65.38 o 
   5  12  17      889.69      915.55     53.51 o 
  -6  13  17       77.22       28.29     81.00 o 
  -5  13  17       35.62       56.68     45.09 o 
  -4  13  17     1051.64     1139.08     68.04 o 
  -3  13  17      258.63      230.06     46.87 o 
  -2  13  17      343.56      263.88    110.31 o 
  -1  13  17      710.64      729.70     53.90 o 
   0  13  17     1417.59     1504.96     56.38 o 
   1  13  17      107.66      144.89     35.78 o 
   2  13  17       55.26      -18.05     32.22 o 
   3  13  17     1317.62     1395.79     50.06 o 
   4  13  17      213.43      252.92     37.19 o 
   5  13  17      111.90      112.32     43.74 o 
  -6  14  17      487.00      523.59     96.83 o 
  -5  14  17      672.93      916.06     75.92 o 
  -4  14  17       15.08       52.46     47.33 o 
  -3  14  17      289.82      245.72     50.43 o 
  -2  14  17     1425.08     1492.87     70.58 o 
  -1  14  17       89.60      103.90     51.02 o 
   0  14  17     1324.27     1386.79     57.48 o 
   1  14  17      484.47      566.23     49.22 o 
   2  14  17      865.71      966.02     54.53 o 
   3  14  17      312.56      402.74     47.70 o 
   4  14  17      759.90     1018.15    102.54 o 
  -5  15  17        4.95       31.12     56.90 o 
  -4  15  17      464.32      454.11    156.56 o 
  -3  15  17      370.86      272.29     52.28 o 
  -2  15  17      735.68      994.71    113.09 o 
  -1  15  17      687.08      872.64     79.01 o 
   0  15  17      774.33      912.65     77.23 o 
   1  15  17       46.42       61.22     35.58 o 
   2  15  17        3.15       -3.61     37.74 o 
   3  15  17     1109.49     1245.66     66.35 o 
   4  15  17      154.10       92.35     73.85 o 
  -4  16  17       19.60        1.60     50.64 o 
  -3  16  17      241.92      305.96     89.00 o 
  -2  16  17     1413.61     1367.07    116.36 o 
  -1  16  17        0.51      -14.62     47.14 o 
   0  16  17       69.67       79.69     61.20 o 
   1  16  17      243.07      239.43     63.90 o 
   2  16  17      992.24     1023.75     67.69 o 
   3  16  17      193.95       97.27     91.50 o 
  -3  17  17      325.61      432.57     99.26 o 
  -2  17  17      243.14      391.93     95.28 o 
  -1  17  17      882.97     1164.69     86.69 o 
   0  17  17     1680.98     1832.07     87.47 o 
   1  17  17       87.62      121.67     54.27 o 
   2  17  17      224.56      333.56     92.26 o 
  -9   0  18      408.65      494.53     83.51 o 
  -8   0  18       11.15        5.01     57.02 o 
  -7   0  18      471.46      651.13     80.41 o 
  -6   0  18     3203.64     3206.25    135.92 o 
  -5   0  18        9.51       32.11     31.61 o 
  -4   0  18     3757.77     3773.23    118.38 o 
  -3   0  18     1913.52     1865.32     67.48 o 
  -2   0  18     1344.76     1319.23     55.93 o 
  -1   0  18     4354.15     4306.39    106.02 o 
   0   0  18       11.74       30.18     23.58 o 
   1   0  18     1046.78      993.11     47.53 o 
   2   0  18     4460.39     4387.01    110.69 o 
   3   0  18     2503.15     2473.61     81.56 o 
   4   0  18        2.24      -20.49     31.46 o 
   5   0  18     1908.55     1986.08     79.07 o 
   6   0  18      605.26      545.14     87.21 o 
   7   0  18      466.77      401.83     58.34 o 
  -9   1  18      992.36     1063.56     66.60 o 
  -8   1  18       83.33       42.36     65.38 o 
  -7   1  18      454.06      476.46    125.26 o 
  -6   1  18        8.95       20.83     27.89 o 
  -5   1  18      789.18      798.25     35.81 o 
  -4   1  18     1757.83     1845.05     56.60 o 
  -3   1  18     2827.36     2727.07     70.47 o 
  -2   1  18     3537.96     3424.01     76.81 o 
  -1   1  18     1103.51     1161.75     52.07 o 
   0   1  18      503.76      530.97     27.16 o 
   1   1  18       32.69       27.88     17.19 o 
   2   1  18     3363.46     3600.57     69.32 o 
   3   1  18     2092.34     2025.68     51.61 o 
   4   1  18       99.29       70.55     23.46 o 
   5   1  18      331.47      329.59     33.05 o 
   6   1  18      298.08      196.14     33.16 o 
   7   1  18      309.96      316.37     40.19 o 
  -9   2  18        1.60       14.55     58.46 o 
  -8   2  18       67.27      109.91     72.65 o 
  -7   2  18      379.93      562.54     54.63 o 
  -6   2  18      638.10      707.25     44.74 o 
  -5   2  18      174.38      176.19     58.64 o 
  -4   2  18     3159.12     3209.76     66.26 o 
  -3   2  18       81.96       34.46     19.20 o 
  -2   2  18       82.21       30.26     18.68 o 
  -1   2  18      946.58      861.56     31.51 o 
   0   2  18     6273.95     6112.84     95.33 o 
   1   2  18      398.35      405.56     27.68 o 
   2   2  18      889.65      927.79     34.27 o 
   3   2  18     3052.28     3081.95     76.51 o 
   4   2  18       44.60        6.93     21.78 o 
   5   2  18     1307.82     1211.67     45.09 o 
   6   2  18      902.12      917.11     43.58 o 
   7   2  18       91.37       40.23     52.08 o 
  -8   3  18      105.36      131.68     45.61 o 
  -7   3  18      463.58      533.83     44.66 o 
  -6   3  18     2026.16     2029.72     63.54 o 
  -5   3  18     1085.47     1171.63     48.08 o 
  -4   3  18       42.67       43.14     26.00 o 
  -3   3  18       95.48       45.64     21.05 o 
  -2   3  18     3027.61     3006.47     70.95 o 
  -1   3  18      127.71       89.33     24.50 o 
   0   3  18     1516.42     1531.00     41.43 o 
   1   3  18     1232.75     1247.25     37.83 o 
   2   3  18      673.69      650.79     31.78 o 
   3   3  18     2486.27     2506.94     58.11 o 
   4   3  18     1089.79     1117.42     41.13 o 
   5   3  18     1333.82     1284.07     58.68 o 
   6   3  18      160.48       99.23     30.77 o 
   7   3  18      314.93      311.62     43.74 o 
  -8   4  18      308.66      273.57     58.59 o 
  -7   4  18      981.54      953.12     49.24 o 
  -6   4  18      130.63      106.24     31.80 o 
  -5   4  18      971.58      923.88     44.43 o 
  -4   4  18     1535.46     1569.90     52.75 o 
  -3   4  18        6.14      -14.02     18.93 o 
  -2   4  18     2473.45     2521.62     54.62 o 
  -1   4  18      879.92      858.16     32.29 o 
   0   4  18      760.83      716.90     40.01 o 
   1   4  18     2451.63     2417.28     53.51 o 
   2   4  18     1784.87     1836.93     48.02 o 
   3   4  18     1300.09     1405.96     43.65 o 
   4   4  18      283.50      208.72     29.45 o 
   5   4  18      610.82      576.00     62.74 o 
   6   4  18       17.69       35.36     32.34 o 
   7   4  18       29.81       34.29     32.80 o 
  -8   5  18       34.46      -26.77     50.45 o 
  -7   5  18      284.59      212.57     58.50 o 
  -6   5  18     1959.71     1874.57     78.81 o 
  -5   5  18      928.99      893.02     44.41 o 
  -4   5  18       79.06       15.73     26.13 o 
  -3   5  18      471.09      501.56     36.14 o 
  -2   5  18       63.30       53.32     19.31 o 
  -1   5  18      378.73      377.72     38.55 o 
   0   5  18     1581.47     1577.22     42.32 o 
   1   5  18     1940.64     1872.95     48.55 o 
   2   5  18       31.47       10.30     20.59 o 
   3   5  18     1371.91     1349.35     42.55 o 
   4   5  18     1170.80     1167.76     42.75 o 
   5   5  18      217.74      175.03     30.42 o 
   6   5  18       74.67       70.50     33.85 o 
   7   5  18       70.65       98.37     47.99 o 
  -8   6  18      119.08      142.82     57.40 o 
  -7   6  18      190.67      137.50     49.48 o 
  -6   6  18       98.61       63.09     33.27 o 
  -5   6  18     1089.30      988.60     46.46 o 
  -4   6  18     1609.07     1648.90     55.67 o 
  -3   6  18       31.55      -13.46     24.06 o 
  -2   6  18     1477.23     1441.15     49.35 o 
  -1   6  18      173.16      194.45     22.95 o 
   0   6  18      872.16      847.45     37.19 o 
   1   6  18      187.71      118.86     24.34 o 
   2   6  18      562.73      610.53     33.29 o 
   3   6  18      627.65      636.86     35.42 o 
   4   6  18       14.54       20.52     24.03 o 
   5   6  18      235.98      221.64     44.80 o 
   6   6  18       75.63      106.25     34.62 o 
   7   6  18        6.05      -35.38     35.38 o 
  -8   7  18      182.65      112.06     94.21 o 
  -7   7  18      205.56      225.28    100.29 o 
  -6   7  18       12.98       -3.59     42.54 o 
  -5   7  18      241.42      266.20     47.73 o 
  -4   7  18      301.65      296.02     67.65 o 
  -3   7  18     1378.41     1412.40     50.46 o 
  -2   7  18       61.73       37.70     23.89 o 
  -1   7  18        6.26        3.12     19.49 o 
   0   7  18        2.84       31.59     19.77 o 
   1   7  18     2622.48     2668.24     58.15 o 
   2   7  18       92.34       59.61     22.31 o 
   3   7  18      215.49      192.48     27.85 o 
   4   7  18     1487.98     1528.16     55.99 o 
   5   7  18       83.41       26.53     29.57 o 
   6   7  18      133.32      151.77     37.57 o 
  -8   8  18        9.98       88.87     66.57 o 
  -7   8  18      452.06      354.80     61.11 o 
  -6   8  18      126.24      103.73     46.64 o 
  -5   8  18     1809.96     1694.00     78.13 o 
  -4   8  18      118.32       82.12     30.86 o 
  -3   8  18        0.51       24.69     25.13 o 
  -2   8  18      698.91      695.04     39.29 o 
  -1   8  18      177.28      142.68     27.66 o 
   0   8  18        3.28        2.34     20.03 o 
   1   8  18      590.96      595.93     30.69 o 
   2   8  18       12.19       -6.24     19.80 o 
   3   8  18       32.75       49.63     22.21 o 
   4   8  18       19.00       29.14     29.12 o 
   5   8  18       40.81       76.63     34.31 o 
   6   8  18       64.74       83.86     46.59 o 
  -7   9  18      197.27      173.01     52.48 o 
  -6   9  18        5.51       31.67     46.31 o 
  -5   9  18       64.69       78.04     39.89 o 
  -4   9  18       56.30       26.17     29.04 o 
  -3   9  18     1983.26     2038.29     62.86 o 
  -2   9  18      324.49      346.04     42.68 o 
  -1   9  18      576.45      597.49     38.52 o 
   0   9  18      271.68      230.16     62.35 o 
   1   9  18       28.13       12.28     21.64 o 
   2   9  18      202.56      246.72     28.62 o 
   3   9  18       28.50       28.54     26.15 o 
   4   9  18      424.33      395.69     44.88 o 
   5   9  18       95.56      128.84     34.34 o 
   6   9  18        5.55        4.99     38.27 o 
  -7  10  18      341.76      187.01     59.90 o 
  -6  10  18       12.35       20.46     45.59 o 
  -5  10  18      932.69      937.00     63.19 o 
  -4  10  18      183.81      122.40     42.48 o 
  -3  10  18       19.85       -5.75     28.33 o 
  -2  10  18        0.97      -27.30     27.30 o 
  -1  10  18      481.77      450.01     39.42 o 
   0  10  18      173.72      126.53     44.56 o 
   1  10  18      225.20      143.23     39.96 o 
   2  10  18       84.57       86.66     26.09 o 
   3  10  18      149.29      153.97     31.75 o 
   4  10  18        6.18      -14.16     30.37 o 
   5  10  18       91.56       74.87     36.70 o 
   6  10  18      107.97       52.70     48.20 o 
  -7  11  18      162.87      146.88     58.90 o 
  -6  11  18        0.15       45.32     63.90 o 
  -5  11  18      108.16      111.61     52.45 o 
  -4  11  18        0.73      -23.16     39.75 o 
  -3  11  18      106.76       62.30     36.74 o 
  -2  11  18      516.45      555.31     53.07 o 
  -1  11  18      244.79      207.79     34.07 o 
   0  11  18       62.61       -2.76     27.83 o 
   1  11  18      271.23      318.25     37.53 o 
   2  11  18      116.12      132.07     28.07 o 
   3  11  18        1.45       13.29     27.65 o 
   4  11  18      108.63       77.60     31.49 o 
   5  11  18        0.34      -14.89     35.16 o 
  -6  12  18      209.78      181.86     94.92 o 
  -5  12  18      177.21      205.97     53.75 o 
  -4  12  18      288.01      332.74     52.70 o 
  -3  12  18       18.58      -10.97     42.09 o 
  -2  12  18      614.92      604.78    152.18 o 
  -1  12  18        0.35        9.01     30.94 o 
   0  12  18      353.22      310.48     55.62 o 
   1  12  18        4.52      -22.38     31.13 o 
   2  12  18      274.18      280.12     40.15 o 
   3  12  18       28.29       44.75     30.51 o 
   4  12  18       19.48       18.30     33.41 o 
   5  12  18       20.91      -26.87     39.61 o 
  -6  13  18       47.65       93.87     54.86 o 
  -5  13  18       24.93        3.55     47.99 o 
  -4  13  18      271.60      256.10     51.63 o 
  -3  13  18      115.35       77.44     45.20 o 
  -2  13  18      226.92      260.06     48.07 o 
  -1  13  18       70.25       58.66     41.48 o 
   0  13  18        5.15      -38.16     38.16 o 
   1  13  18        8.02      -31.91     31.91 o 
   2  13  18        0.58       22.76     35.59 o 
   3  13  18      169.58      190.78     42.71 o 
   4  13  18       15.13       24.18     34.54 o 
  -5  14  18       35.91       71.69     77.90 o 
  -4  14  18      183.87       82.51     50.84 o 
  -3  14  18        0.37      -10.08     44.62 o 
  -2  14  18       24.42       70.25     44.85 o 
  -1  14  18      200.50      281.54     78.58 o 
   0  14  18      418.88      551.60     59.34 o 
   1  14  18       16.78      -34.65     34.65 o 
   2  14  18       21.43       -1.05     38.60 o 
   3  14  18        1.51      -31.29     40.05 o 
   4  14  18        8.64      -49.41     54.08 o 
  -4  15  18      473.87      386.92     92.77 o 
  -3  15  18      174.45      115.67     53.45 o 
  -2  15  18       17.16      -40.00     70.07 o 
  -1  15  18      115.07      141.88     64.34 o 
   0  15  18        4.94       77.54     62.83 o 
   1  15  18       63.57      135.92     77.44 o 
   2  15  18       53.60       44.06     46.19 o 
   3  15  18      201.69      225.11     47.97 o 
  -3  16  18       95.74      165.35     86.13 o 
  -2  16  18      149.27      258.16     87.49 o 
  -1  16  18        4.54       -1.35     69.99 o 
   0  16  18       36.51        2.97     45.43 o 
   1  16  18      127.12      130.95     55.13 o 
   2  16  18      517.05      868.29    111.74 o 
  -1  17  18      356.38      496.92    104.27 o 
   0  17  18       48.88      106.89     54.63 o 
  -8   1  19        6.22      -41.71     41.71 o 
  -7   1  19        1.42        9.84     35.69 o 
  -6   1  19        2.73        3.42     30.71 o 
  -5   1  19      610.14      644.52     42.52 o 
  -4   1  19       31.89       25.79     23.00 o 
  -3   1  19      717.20      757.93     34.08 o 
  -2   1  19      107.85       85.45     20.91 o 
  -1   1  19     1651.32     1642.54     44.05 o 
   0   1  19        0.55       21.92     18.12 o 
   1   1  19      378.51      375.32     27.90 o 
   2   1  19      106.81       90.35     21.56 o 
   3   1  19       22.09       15.04     21.42 o 
   4   1  19       35.81       30.45     24.12 o 
   5   1  19       12.81       -5.27     26.48 o 
   6   1  19      104.41       48.84     30.34 o 
   7   1  19       74.45       24.72     35.05 o 
  -8   2  19      368.42      479.83     75.56 o 
  -7   2  19      314.33      329.48     50.35 o 
  -6   2  19       22.07        4.41     30.95 o 
  -5   2  19      170.82      120.28     31.84 o 
  -4   2  19       82.09       80.04     53.10 o 
  -3   2  19     3336.35     3265.19     83.78 o 
  -2   2  19       82.63       60.05     20.34 o 
  -1   2  19      909.63      879.51     33.11 o 
   0   2  19     2321.72     2547.38     56.41 o 
   1   2  19       70.58       22.26     19.47 o 
   2   2  19        5.63        5.15     20.51 o 
   3   2  19      312.29      297.55     28.83 o 
   4   2  19      448.67      494.46     36.03 o 
   5   2  19       71.22       50.14     26.30 o 
   6   2  19       41.42        7.26     29.30 o 
   7   2  19        2.24      -34.56     34.56 o 
  -8   3  19       81.53       78.76     44.54 o 
  -7   3  19        0.16      -13.72     32.32 o 
  -6   3  19        0.50        9.80     30.20 o 
  -5   3  19     1605.46     1644.15     56.97 o 
  -4   3  19       42.71       36.98     25.99 o 
  -3   3  19      191.29      177.68     25.07 o 
  -2   3  19      112.11       73.37     21.06 o 
  -1   3  19      217.61      188.28     24.10 o 
   0   3  19     1488.23     1514.38     43.11 o 
   1   3  19      333.46      288.67     30.24 o 
   2   3  19      769.81      729.50     33.08 o 
   3   3  19       25.39        5.25     21.88 o 
   4   3  19        0.24      -23.98     23.98 o 
   5   3  19        4.07       26.13     28.49 o 
   6   3  19       30.27      -18.91     28.82 o 
   7   3  19      287.01      337.61     54.18 o 
  -8   4  19       70.06       69.67     66.09 o 
  -7   4  19      437.58      448.79     45.46 o 
  -6   4  19      255.71      221.74     43.44 o 
  -5   4  19      108.08       96.94     30.46 o 
  -4   4  19       70.47       35.87     28.30 o 
  -3   4  19      547.18      586.69     38.43 o 
  -2   4  19        0.35      -13.89     19.15 o 
  -1   4  19      623.10      654.53     32.05 o 
   0   4  19     2417.55     2456.61     55.47 o 
   1   4  19      486.43      551.32     41.23 o 
   2   4  19      116.29      112.14     24.31 o 
   3   4  19       50.42       22.20     21.86 o 
   4   4  19      970.54      931.33     39.99 o 
   5   4  19        3.52       -4.46     27.37 o 
   6   4  19       12.85       26.04     34.83 o 
  -8   5  19      109.69      116.57     88.28 o 
  -7   5  19        0.56      -40.44     46.08 o 
  -6   5  19       10.29       -0.18     32.61 o 
  -5   5  19     1482.83     1453.71     55.52 o 
  -4   5  19       13.73       41.00     26.74 o 
  -3   5  19      615.85      669.69     40.61 o 
  -2   5  19        3.85      -19.74     19.74 o 
  -1   5  19      236.51      226.58     28.71 o 
   0   5  19      353.11      370.02     29.13 o 
   1   5  19       38.59       36.52     21.14 o 
   2   5  19     2962.41     2922.12     63.65 o 
   3   5  19       99.17       46.39     23.50 o 
   4   5  19        4.79       -8.86     24.95 o 
   5   5  19        2.70      -12.61     27.77 o 
   6   5  19      726.89      741.74     48.72 o 
  -8   6  19       51.66       91.96     55.94 o 
  -7   6  19      566.88      593.40    122.88 o 
  -6   6  19      173.20      189.58     37.71 o 
  -5   6  19      463.44      493.95     46.36 o 
  -4   6  19      110.88       60.86     28.96 o 
  -3   6  19     1144.23     1202.55     48.11 o 
  -2   6  19      795.97      722.58     48.15 o 
  -1   6  19      650.62      680.36     32.68 o 
   0   6  19      487.82      554.33     33.57 o 
   1   6  19      903.60      910.16     35.05 o 
   2   6  19       44.40       37.33     21.40 o 
   3   6  19      391.24      314.22     31.42 o 
   4   6  19     1004.41     1040.77     44.63 o 
   5   6  19       13.76      -19.92     32.43 o 
   6   6  19      158.61      144.31     46.95 o 
  -7   7  19        4.21       46.51     50.63 o 
  -6   7  19       74.28       38.71     45.27 o 
  -5   7  19     1759.65     1689.45     59.84 o 
  -4   7  19      185.24      215.73     33.81 o 
  -3   7  19      296.53      328.88     34.57 o 
  -2   7  19       32.61       27.56     25.40 o 
  -1   7  19      853.30      856.90     53.67 o 
   0   7  19       21.33       11.37     20.60 o 
   1   7  19       47.52       37.82     21.48 o 
   2   7  19     1857.91     1932.83     54.00 o 
   3   7  19      353.83      378.52     36.72 o 
   4   7  19       22.79       35.34     28.56 o 
   5   7  19      489.25      452.09     50.19 o 
   6   7  19     1189.60     1152.64     58.58 o 
  -7   8  19      689.07      780.01    141.92 o 
  -6   8  19      375.87      432.41     60.89 o 
  -5   8  19      226.28      219.92     50.37 o 
  -4   8  19        4.45       10.70     28.53 o 
  -3   8  19     1103.12     1049.47     47.47 o 
  -2   8  19      291.43      349.11     64.70 o 
  -1   8  19        1.03       -2.57     25.37 o 
   0   8  19     2552.87     2515.84     57.72 o 
   1   8  19      787.10      758.03     33.83 o 
   2   8  19       75.06       45.33     22.75 o 
   3   8  19      313.56      254.17     32.93 o 
   4   8  19      950.84      913.87     68.34 o 
   5   8  19        9.93      -31.27     31.27 o 
   6   8  19        8.06       -2.21     35.88 o 
  -7   9  19        5.59      -10.47     51.19 o 
  -6   9  19      203.99      195.93     53.63 o 
  -5   9  19      899.18      941.51     68.72 o 
  -4   9  19     1291.41     1124.61     49.93 o 
  -3   9  19        1.31       -3.88     27.95 o 
  -2   9  19     1800.41     1727.23     56.95 o 
  -1   9  19     1763.81     1708.02     57.32 o 
   0   9  19       13.04       13.81     26.95 o 
   1   9  19       43.43       32.99     23.91 o 
   2   9  19      861.25      901.08     38.53 o 
   3   9  19       64.74       73.58     28.41 o 
   4   9  19      114.17      115.92     38.93 o 
   5   9  19      520.84      592.01     48.59 o 
  -7  10  19      662.30      828.83    120.85 o 
  -6  10  19      298.21      247.23     71.94 o 
  -5  10  19      278.58      200.93     54.24 o 
  -4  10  19      766.98      820.47     73.29 o 
  -3  10  19      543.93      675.41     48.61 o 
  -2  10  19      181.01      193.11     48.80 o 
  -1  10  19      278.37      318.62     36.90 o 
   0  10  19      618.09      733.92     45.49 o 
   1  10  19      412.06      442.72     41.81 o 
   2  10  19      222.71      176.99     34.20 o 
   3  10  19      773.63      909.77     48.48 o 
   4  10  19      667.16      716.57     49.66 o 
   5  10  19      446.70      486.05    105.60 o 
  -6  11  19      190.65      122.20     54.89 o 
  -5  11  19      911.78     1033.83     74.48 o 
  -4  11  19     1030.05     1120.94     69.10 o 
  -3  11  19      695.92      639.83     86.73 o 
  -2  11  19      923.24      960.04     48.30 o 
  -1  11  19     1073.36     1063.24     48.71 o 
   0  11  19        7.28      -12.93     29.37 o 
   1  11  19       65.70       66.31     38.30 o 
   2  11  19     1125.46     1233.51     52.37 o 
   3  11  19      175.42      151.52     34.01 o 
   4  11  19       75.00       58.58     36.51 o 
   5  11  19       35.57       73.49     39.11 o 
  -6  12  19      555.22      721.30     73.67 o 
  -5  12  19      153.15      205.90     53.69 o 
  -4  12  19      894.51      931.69     69.74 o 
  -3  12  19      887.26      914.61     62.73 o 
  -2  12  19      367.46      332.70     53.72 o 
  -1  12  19     1079.56     1007.72     48.92 o 
   0  12  19     1612.21     1578.20     74.30 o 
   1  12  19      116.12      115.92     75.44 o 
   2  12  19        0.07      -26.27     50.62 o 
   3  12  19     2010.87     2333.03     65.00 o 
   4  12  19      134.92      143.54     48.33 o 
  -5  13  19      680.02      748.90     76.95 o 
  -4  13  19     2077.38     2324.20    167.06 o 
  -3  13  19      389.78      343.92     58.05 o 
  -2  13  19      243.28      309.64     55.99 o 
  -1  13  19      164.67      129.45     43.99 o 
   0  13  19       57.98        3.28     42.76 o 
   1  13  19      825.84      883.55     62.95 o 
   2  13  19     1371.13     1534.49     84.22 o 
   3  13  19      212.81      348.60     49.60 o 
   4  13  19      579.35      748.63     60.42 o 
  -4  14  19      634.25      667.19     69.02 o 
  -3  14  19      352.55      219.20     53.88 o 
  -2  14  19      363.89      354.12     65.65 o 
  -1  14  19      312.60      440.69     88.12 o 
   0  14  19      423.65      574.40     63.76 o 
   1  14  19      431.23      502.39     83.55 o 
   2  14  19       26.24      -25.76     41.76 o 
   3  14  19     1663.59     1794.00     71.52 o 
  -3  15  19      109.28      131.43     88.16 o 
  -2  15  19      376.77      462.96     96.95 o 
  -1  15  19      454.34      515.92     93.77 o 
   0  15  19        3.42        5.49     65.53 o 
   1  15  19     1075.89     1087.99     70.47 o 
   2  15  19      400.25      476.31     55.50 o 
  -2  16  19      690.70      957.88    123.35 o 
  -1  16  19      670.98      633.79    102.76 o 
   0  16  19      319.62      305.08     88.52 o 
  -8   0  20      123.70      138.86     71.02 o 
  -7   0  20      532.32      668.55     85.50 o 
  -6   0  20     2708.87     2902.36    135.12 o 
  -4   0  20     1199.34     1201.09     62.07 o 
  -3   0  20     1481.36     1402.19     61.74 o 
  -2   0  20      103.18       30.26     31.15 o 
  -1   0  20       50.29       51.48     31.42 o 
   0   0  20      159.33      137.41     31.09 o 
   1   0  20     1505.72     1588.05     63.43 o 
   2   0  20      238.03      180.10     36.80 o 
   3   0  20      182.08      150.04     38.41 o 
   4   0  20     1195.58     1196.50     63.43 o 
   5   0  20     1130.12     1220.89     89.71 o 
   6   0  20       55.97        4.60     44.93 o 
  -8   1  20      234.66      245.30     51.57 o 
  -7   1  20        7.89       43.64     39.64 o 
  -6   1  20       45.50       87.83     37.22 o 
  -5   1  20      350.09      398.02     39.68 o 
  -4   1  20     4282.71     4140.07     93.19 o 
  -3   1  20      344.29      362.66     31.10 o 
  -2   1  20      889.11      887.73     36.09 o 
  -1   1  20     1889.45     1912.63     49.07 o 
   0   1  20       13.38       24.46     20.26 o 
   1   1  20     2807.80     2852.31     62.46 o 
   2   1  20        3.20       -0.58     20.89 o 
   3   1  20     1964.37     2021.75     54.26 o 
   4   1  20        5.95      -13.58     24.47 o 
   5   1  20      148.08       99.96     48.13 o 
   6   1  20      780.43      771.22     47.08 o 
  -8   2  20      360.81      530.04     66.33 o 
  -7   2  20       38.16       61.84     39.53 o 
  -6   2  20     1557.80     1603.16     60.49 o 
  -5   2  20     1386.34     1349.13     76.56 o 
  -4   2  20     2988.96     3018.05     77.50 o 
  -3   2  20     1330.15     1291.63    106.02 o 
  -2   2  20     1029.96     1052.31     38.34 o 
  -1   2  20      225.29      208.73     25.87 o 
   0   2  20     1121.35     1132.86     39.21 o 
   1   2  20     2122.37     2140.62     52.77 o 
   2   2  20      532.01      534.84     35.49 o 
   3   2  20       37.15       39.38     23.26 o 
   4   2  20     1204.55     1164.29     44.19 o 
   5   2  20      613.65      546.70     42.00 o 
   6   2  20       18.65      -24.18     32.59 o 
  -8   3  20      677.63      870.46     72.01 o 
  -7   3  20      537.18      595.49     60.76 o 
  -6   3  20      231.22      231.04     43.73 o 
  -5   3  20        4.40        9.13     29.11 o 
  -4   3  20     1225.06     1195.53     70.07 o 
  -3   3  20      679.68      676.14     35.30 o 
  -2   3  20      331.43      293.12     46.91 o 
  -1   3  20     3749.26     3712.44     72.17 o 
   0   3  20      256.18      218.55     25.36 o 
   1   3  20      301.24      236.13     27.62 o 
   2   3  20      771.48      722.31     34.54 o 
   3   3  20     2160.24     2201.59     57.14 o 
   4   3  20       12.23      -25.32     25.32 o 
   5   3  20       13.86      -20.08     30.13 o 
   6   3  20      589.42      572.58     45.32 o 
  -8   4  20      181.71      108.24     65.45 o 
  -7   4  20       77.85       51.17     37.33 o 
  -6   4  20      926.58      943.39     48.90 o 
  -5   4  20     1607.66     1464.73     54.96 o 
  -4   4  20      370.52      311.70     37.41 o 
  -3   4  20      559.73      607.03     53.94 o 
  -2   4  20       15.46       27.41     21.51 o 
  -1   4  20      562.77      605.97     35.49 o 
   0   4  20       32.60       21.98     20.48 o 
   1   4  20     2570.44     2673.47     60.58 o 
   2   4  20      340.65      361.74     44.70 o 
   3   4  20        1.12       -1.24     24.06 o 
   4   4  20      219.83      183.88     31.08 o 
   5   4  20      273.67      187.29     34.45 o 
   6   4  20      189.48      160.83     40.79 o 
  -7   5  20      665.98      673.42     70.19 o 
  -6   5  20      782.59      831.42     49.63 o 
  -5   5  20       27.48       19.48     29.72 o 
  -4   5  20      191.61      171.99     33.30 o 
  -3   5  20       81.58       97.19     28.31 o 
  -2   5  20      270.72      204.25     55.65 o 
  -1   5  20     1283.46     1208.66     40.69 o 
   0   5  20      927.52      932.99     36.25 o 
   1   5  20      202.48      141.93     32.60 o 
   2   5  20      477.71      490.62     53.43 o 
   3   5  20      279.03      211.42     30.47 o 
   4   5  20      171.92      120.40     29.28 o 
   5   5  20       96.78      119.90     34.17 o 
   6   5  20      182.15      168.01     41.30 o 
  -7   6  20        1.96       19.14     74.76 o 
  -6   6  20      225.19      220.45     40.68 o 
  -5   6  20      605.40      712.51     51.40 o 
  -4   6  20      343.50      360.79     53.83 o 
  -3   6  20       95.33      132.23     29.36 o 
  -2   6  20      381.31      429.29     43.14 o 
  -1   6  20      227.08      221.07     38.15 o 
   0   6  20      341.10      316.66     30.10 o 
   1   6  20     1026.91      913.16     49.03 o 
   2   6  20      945.51      919.70     48.40 o 
   3   6  20        3.90       -3.79     24.71 o 
   4   6  20      351.84      299.93     36.56 o 
   5   6  20      376.87      404.91     43.64 o 
   6   6  20      568.97      693.38     82.05 o 
  -7   7  20      122.88       56.34     56.08 o 
  -6   7  20      245.57      340.65    128.48 o 
  -5   7  20      180.74      123.61     35.87 o 
  -4   7  20      306.27      364.91     59.37 o 
  -3   7  20     1085.76     1074.02     46.99 o 
  -2   7  20     1200.20     1128.38     48.73 o 
  -1   7  20      469.82      501.05     42.47 o 
   0   7  20     1173.44     1140.96     40.90 o 
   1   7  20      913.19      921.32     37.62 o 
   2   7  20       29.69        0.75     24.48 o 
   3   7  20      302.46      250.72     31.20 o 
   4   7  20      309.58      359.70     47.76 o 
   5   7  20      218.85      245.72     40.39 o 
  -7   8  20        0.76       -5.49     55.00 o 
  -6   8  20       11.90       14.53     48.83 o 
  -5   8  20     1010.05      926.10     68.49 o 
  -4   8  20       52.85      -12.55     29.79 o 
  -3   8  20       38.18       10.98     29.24 o 
  -2   8  20      230.62      242.99     50.84 o 
  -1   8  20      372.46      395.09     43.96 o 
   0   8  20        0.32       -4.47     28.31 o 
   1   8  20       50.74       19.23     24.01 o 
   2   8  20      823.18      901.85     39.15 o 
   3   8  20        7.45       25.52     29.55 o 
   4   8  20      158.55       94.31     39.41 o 
   5   8  20       29.96       -0.85     35.86 o 
  -6   9  20        5.01        5.45     63.94 o 
  -5   9  20        5.28       -4.32     46.29 o 
  -4   9  20      222.61      240.24     73.41 o 
  -3   9  20       68.98       27.08     31.24 o 
  -2   9  20      162.19      107.76     30.75 o 
  -1   9  20      447.59      415.36     51.11 o 
   0   9  20      584.59      571.74     58.93 o 
   1   9  20      183.60      117.05     27.58 o 
   2   9  20      124.26       60.15     27.87 o 
   3   9  20        8.96       -6.50     31.93 o 
   4   9  20        5.19      -31.45     32.47 o 
   5   9  20       14.44      -14.08     37.77 o 
  -6  10  20        0.27      -56.95     70.70 o 
  -5  10  20      701.27      806.18     74.47 o 
  -4  10  20      343.11      259.37     84.66 o 
  -3  10  20        9.75      -25.80     31.03 o 
  -2  10  20        1.45        3.64     32.56 o 
  -1  10  20       10.49       10.02     30.47 o 
   0  10  20      330.45      348.82     39.81 o 
   1  10  20        0.18       -3.99     37.24 o 
   2  10  20      497.08      503.26     43.35 o 
   3  10  20       27.65        7.20     33.09 o 
   4  10  20       26.72       17.97     35.58 o 
  -6  11  20       23.87        8.84     53.80 o 
  -5  11  20        0.00       -3.36     50.31 o 
  -4  11  20       30.23       66.67     48.16 o 
  -3  11  20      118.28       50.63     59.49 o 
  -2  11  20       31.55       75.90     34.21 o 
  -1  11  20      240.74      305.41     52.94 o 
   0  11  20      236.48      293.87     40.00 o 
   1  11  20        0.62       21.54     40.84 o 
   2  11  20      110.63      102.47     46.86 o 
   3  11  20       11.56       10.27     37.14 o 
   4  11  20      100.78       60.71     38.97 o 
  -5  12  20       76.75       73.80     53.40 o 
  -4  12  20       38.75       58.27     49.70 o 
  -3  12  20      843.07      856.89     65.57 o 
  -2  12  20      188.48      180.05     47.20 o 
  -1  12  20       10.86       29.64     33.99 o 
   0  12  20      369.91      395.78     56.33 o 
   1  12  20       22.57        5.26     43.98 o 
   2  12  20       31.80      -21.72     58.58 o 
   3  12  20       38.86       12.28     48.20 o 
  -4  13  20      394.99      367.65     59.33 o 
  -3  13  20       75.96       65.81     48.80 o 
  -2  13  20       20.59       38.96     45.46 o 
  -1  13  20       65.72       38.03     44.83 o 
   0  13  20        0.13      -22.78     42.12 o 
   1  13  20       29.19       17.91     46.12 o 
   2  13  20       97.63       81.58     47.43 o 
   3  13  20      340.20      437.76     64.06 o 
  -3  14  20      129.29      -10.28     49.18 o 
  -2  14  20      114.44       87.37     50.60 o 
  -1  14  20      162.97      113.97     74.68 o 
   0  14  20        9.92       49.87     69.59 o 
   1  14  20      111.53      101.92     51.59 o 
   2  14  20        8.88        6.42     49.30 o 
  -2  15  20      243.83      372.93     87.09 o 
  -1  15  20       21.88       42.39     76.59 o 
   0  15  20      162.70      207.66     72.77 o 
   1  15  20       34.22       83.03     74.44 o 
  -7   1  21        2.64       33.76     43.62 o 
  -6   1  21       11.53       35.11     38.37 o 
  -5   1  21        1.55      -29.46     29.46 o 
  -4   1  21      157.47      109.58     55.06 o 
  -3   1  21      289.26      289.24     39.97 o 
  -2   1  21     2124.13     2150.60     54.80 o 
  -1   1  21       77.61       92.64     23.20 o 
   0   1  21     1180.46     1152.23     41.01 o 
   1   1  21      181.65      203.66     26.85 o 
   2   1  21      354.09      336.64     31.62 o 
   3   1  21        0.51        6.82     25.43 o 
   4   1  21       25.63      -17.20     26.57 o 
   5   1  21       13.95      -23.48     30.34 o 
   6   1  21      261.36      214.73     37.42 o 
  -7   2  21      276.87      168.22     48.80 o 
  -6   2  21      266.87      314.06     42.71 o 
  -5   2  21      147.41      140.05     34.36 o 
  -4   2  21       11.47       -0.02     28.20 o 
  -3   2  21        1.68        0.99     23.02 o 
  -2   2  21        4.15       27.00     21.92 o 
  -1   2  21      458.26      464.90     54.99 o 
   0   2  21     1169.30     1134.14     47.57 o 
   1   2  21        0.85        9.47     22.19 o 
   2   2  21        0.87      -13.61     23.00 o 
   3   2  21      156.57      145.02     27.08 o 
   4   2  21      272.98      250.61     33.13 o 
   5   2  21       86.37       47.39     30.56 o 
   6   2  21        8.36       29.24     33.81 o 
  -7   3  21        6.78       22.27     41.75 o 
  -6   3  21      142.79      128.13     39.29 o 
  -5   3  21     1283.89     1207.74     54.04 o 
  -4   3  21      611.58      602.23     45.91 o 
  -3   3  21        2.04       19.47     23.90 o 
  -2   3  21      832.15      848.48     36.19 o 
  -1   3  21       43.24       60.23     30.35 o 
   0   3  21     2009.53     2028.08     52.94 o 
   1   3  21     1051.91     1036.44     39.25 o 
   2   3  21     1070.47     1036.29     40.29 o 
   3   3  21      305.72      305.79     33.47 o 
   4   3  21      120.09       98.87     30.14 o 
   5   3  21      104.10      133.43     33.47 o 
   6   3  21      493.35      459.59     57.98 o 
  -7   4  21     1083.45     1173.80     57.59 o 
  -6   4  21        3.22       21.34     35.30 o 
  -5   4  21        2.82       -8.33     31.03 o 
  -4   4  21     1194.71     1256.78     51.93 o 
  -3   4  21      308.87      264.32     33.86 o 
  -2   4  21      490.59      450.29     40.18 o 
  -1   4  21      903.69      821.96     35.79 o 
   0   4  21      529.94      591.22     35.75 o 
   1   4  21      780.34      792.52     37.60 o 
   2   4  21       18.27       -3.02     24.53 o 
   3   4  21      247.50      214.89     43.78 o 
   4   4  21       95.85       96.91     30.48 o 
   5   4  21      159.50      120.69     34.87 o 
  -7   5  21        2.81        0.49     54.65 o 
  -6   5  21       44.11       29.62     35.76 o 
  -5   5  21     1104.66     1146.83     53.79 o 
  -4   5  21       44.60      -24.30     27.34 o 
  -3   5  21      584.19      575.24     45.40 o 
  -2   5  21      802.66      786.65     42.44 o 
  -1   5  21      313.12      291.75     29.16 o 
   0   5  21      612.05      614.43     36.58 o 
   1   5  21      214.00      149.53     26.13 o 
   2   5  21     2631.01     2775.92     65.60 o 
   3   5  21      129.98      135.74     36.67 o 
   4   5  21        1.83      -10.00     27.24 o 
   5   5  21      329.66      298.73     57.59 o 
  -7   6  21     1146.73     1361.11     81.91 o 
  -6   6  21       31.45      -19.01     36.02 o 
  -5   6  21        2.24      -33.79     33.79 o 
  -4   6  21      558.88      676.95     46.57 o 
  -3   6  21      143.87      121.39     30.24 o 
  -2   6  21        3.38        2.02     28.16 o 
  -1   6  21       19.63       -6.17     23.09 o 
   0   6  21     2248.64     2404.84     58.45 o 
   1   6  21        5.91        4.58     28.32 o 
   2   6  21      132.03       98.23     28.30 o 
   3   6  21      355.19      307.35     33.28 o 
   4   6  21      457.68      469.36     39.96 o 
   5   6  21      101.99       67.48     35.82 o 
  -6   7  21      533.36      561.72     90.79 o 
  -5   7  21     1161.22     1214.29     54.59 o 
  -4   7  21       26.00       32.82     42.08 o 
  -3   7  21        8.16      -28.90     28.90 o 
  -2   7  21      551.36      731.94     48.86 o 
  -1   7  21       64.18       18.48     29.52 o 
   0   7  21      522.63      566.28     37.51 o 
   1   7  21       26.84        1.11     27.72 o 
   2   7  21      379.54      308.71     32.13 o 
   3   7  21      213.57      185.68     31.45 o 
   4   7  21      211.27      151.11     35.68 o 
   5   7  21      571.94      660.75     54.57 o 
  -6   8  21       90.44       31.09     52.33 o 
  -5   8  21       31.71      -21.82     44.45 o 
  -4   8  21     1187.14     1149.02     52.47 o 
  -3   8  21       37.44       14.73     31.93 o 
  -2   8  21     1206.23     1065.93     49.26 o 
  -1   8  21      140.55      179.97     46.91 o 
   0   8  21     1557.61     1519.96     57.01 o 
   1   8  21       15.68       10.18     26.20 o 
   2   8  21      321.16      268.69     32.94 o 
   3   8  21       61.23       29.38     34.29 o 
   4   8  21        4.01      -31.27     40.92 o 
  -6   9  21      509.32      588.71     68.96 o 
  -5   9  21      443.91      559.97     84.94 o 
  -4   9  21       93.03       59.33     43.05 o 
  -3   9  21      349.05      446.07     96.57 o 
  -2   9  21      342.05      424.18     51.99 o 
  -1   9  21       12.73        5.43     31.70 o 
   0   9  21      323.47      335.00     41.73 o 
   1   9  21      468.38      527.22     46.87 o 
   2   9  21      495.42      497.93     41.41 o 
   3   9  21       36.60       24.76     34.36 o 
   4   9  21       52.91       22.98     35.99 o 
  -5  10  21        2.37       10.54     72.57 o 
  -4  10  21      561.23      617.21     67.13 o 
  -3  10  21      316.03      321.60     40.82 o 
  -2  10  21      129.30      116.37     73.78 o 
  -1  10  21     1507.90     1471.65     57.97 o 
   0  10  21     1259.96     1293.67     82.39 o 
   1  10  21      117.26       73.35     36.98 o 
   2  10  21      116.23      100.58     43.26 o 
   3  10  21      467.26      551.10     49.60 o 
   4  10  21       16.17       40.09     38.18 o 
  -5  11  21      446.00      474.82     66.60 o 
  -4  11  21        1.41      -38.49     45.17 o 
  -3  11  21     1143.47     1200.14     69.44 o 
  -2  11  21      346.24      339.34     79.08 o 
  -1  11  21       38.75       54.31     35.42 o 
   0  11  21      391.34      503.41     84.19 o 
   1  11  21     2533.67     2784.19    100.50 o 
   2  11  21     1157.24     1193.16     70.93 o 
   3  11  21        0.74       38.76     39.43 o 
  -4  12  21     1057.62     1096.24    134.57 o 
  -3  12  21        2.18       -9.33     44.95 o 
  -2  12  21       52.76       74.50     44.70 o 
  -1  12  21      390.15      501.23     48.23 o 
   0  12  21      252.45      304.48     55.53 o 
   1  12  21      273.16      254.30     54.51 o 
   2  12  21      757.75      931.07     88.88 o 
   3  12  21      551.59      673.64     97.67 o 
  -3  13  21      493.32      510.42     66.71 o 
  -2  13  21       61.85       12.06     46.10 o 
  -1  13  21       53.58       35.39     70.78 o 
   0  13  21      207.91      300.40     56.83 o 
   1  13  21     1986.50     2246.24    144.19 o 
   2  13  21      195.86      279.15     58.25 o 
  -2  14  21        9.34      -19.70     50.21 o 
  -1  14  21      625.24      761.60    113.33 o 
   0  14  21       14.20       33.40     74.52 o 
  -7   0  22       78.57      146.42     68.87 o 
  -6   0  22     1152.00     1014.11     89.71 o 
  -5   0  22      577.68      673.95     89.55 o 
  -4   0  22      155.14       77.16     39.37 o 
  -3   0  22      424.63      370.29     50.10 o 
  -2   0  22       58.75       47.97     35.93 o 
  -1   0  22     1226.34     1086.00     58.36 o 
   0   0  22     1382.94     1290.79     61.94 o 
   1   0  22     3968.64     4198.48    116.37 o 
   2   0  22       23.15       53.34     38.33 o 
   3   0  22        2.04      -14.27     37.82 o 
   4   0  22      235.11      233.36     86.25 o 
   5   0  22      500.44      566.98    159.06 o 
  -7   1  22       13.65      -28.67     43.72 o 
  -6   1  22      120.31      117.91     41.65 o 
  -5   1  22     1387.14     1424.77     58.06 o 
  -4   1  22      127.94       83.16     29.45 o 
  -3   1  22      157.29      137.53     28.54 o 
  -2   1  22       37.39       20.19     23.83 o 
  -1   1  22     2541.55     2726.67     62.91 o 
   0   1  22        6.20       39.73     25.46 o 
   1   1  22       37.80        9.18     24.92 o 
   2   1  22     3340.66     3402.72     74.02 o 
   3   1  22      322.27      262.43     32.00 o 
   4   1  22       12.51       19.80     28.32 o 
   5   1  22       10.21       16.19     33.47 o 
  -7   2  22      657.36      882.86     72.07 o 
  -6   2  22     1184.82     1136.49     66.05 o 
  -5   2  22       22.12       -2.91     32.87 o 
  -4   2  22       23.88        2.72     30.38 o 
  -3   2  22      554.89      620.76     49.57 o 
  -2   2  22      201.50      142.12     27.34 o 
  -1   2  22      230.97      161.73     30.93 o 
   0   2  22     1286.92     1292.10     44.92 o 
   1   2  22     1333.98     1320.55     45.54 o 
   2   2  22       92.72       44.46     26.12 o 
   3   2  22        9.61      -25.85     25.85 o 
   4   2  22      741.45      801.04     44.99 o 
   5   2  22       40.41       27.44     33.44 o 
  -7   3  22      589.65      760.90     70.15 o 
  -6   3  22       91.07       67.98     36.34 o 
  -5   3  22     3154.73     3205.35     86.27 o 
  -4   3  22      751.13      772.17     46.48 o 
  -3   3  22        8.69      -19.71     29.04 o 
  -2   3  22       32.15       54.89     25.18 o 
  -1   3  22      458.27      482.84     42.84 o 
   0   3  22        6.94       39.03     25.03 o 
   1   3  22       36.13       22.56     24.45 o 
   2   3  22     1075.84     1041.27     42.50 o 
   3   3  22      185.37      141.06     29.77 o 
   4   3  22       44.00       71.11     30.22 o 
   5   3  22      255.53      270.18     39.56 o 
  -7   4  22      493.42      680.08     68.19 o 
  -6   4  22      407.23      446.02     47.98 o 
  -5   4  22      346.22      353.89     43.76 o 
  -4   4  22       76.42       86.89     38.03 o 
  -3   4  22     2465.35     2451.27     71.88 o 
  -2   4  22       13.80       -7.86     24.71 o 
  -1   4  22      239.25      199.86     29.43 o 
   0   4  22     1285.14     1301.97     45.45 o 
   1   4  22      919.56      910.01     38.95 o 
   2   4  22        0.27      -20.62     24.18 o 
   3   4  22      139.07       99.76     29.99 o 
   4   4  22      254.10      219.01     33.46 o 
   5   4  22       42.03       50.47     32.36 o 
  -6   5  22       54.75       26.99     38.87 o 
  -5   5  22      568.57      697.37     54.28 o 
  -4   5  22      815.52      914.41     47.87 o 
  -3   5  22      420.77      426.68     43.38 o 
  -2   5  22      580.16      731.20     49.33 o 
  -1   5  22      450.16      456.60     35.45 o 
   0   5  22       43.46       47.26     24.86 o 
   1   5  22      152.38      106.20     27.41 o 
   2   5  22      373.33      321.14     33.33 o 
   3   5  22      211.05      152.22     32.37 o 
   4   5  22      183.34      164.58     34.81 o 
   5   5  22     1000.13      965.59     53.53 o 
  -6   6  22      512.73      566.23     70.34 o 
  -5   6  22      403.91      569.53     50.14 o 
  -4   6  22      474.16      512.30     60.41 o 
  -3   6  22      318.03      341.93     40.70 o 
  -2   6  22      102.71      146.72     32.66 o 
  -1   6  22      134.44       88.14     32.01 o 
   0   6  22     1367.56     1290.62     44.97 o 
   1   6  22     1368.08     1517.61     70.39 o 
   2   6  22       17.67       17.85     27.36 o 
   3   6  22      940.15     1052.11     45.17 o 
   4   6  22       65.47       35.88     33.82 o 
  -6   7  22      212.53      237.04     60.74 o 
  -5   7  22      238.44      272.48     43.00 o 
  -4   7  22      156.32      145.44     37.22 o 
  -3   7  22       42.28        8.82     29.82 o 
  -2   7  22       94.66       93.83     33.31 o 
  -1   7  22      750.08      824.14     48.42 o 
   0   7  22      952.65      936.27     39.91 o 
   1   7  22       93.06       83.41     27.83 o 
   2   7  22      233.10      115.33     29.81 o 
   3   7  22       26.04      -31.94     31.94 o 
   4   7  22       40.61       48.91     64.47 o 
  -6   8  22       50.84      -24.42     73.09 o 
  -5   8  22      271.81      215.97     55.29 o 
  -4   8  22      236.12      242.23     43.56 o 
  -3   8  22        9.47        3.28     33.03 o 
  -2   8  22      503.29      542.30     48.10 o 
  -1   8  22       41.94       49.41     33.48 o 
   0   8  22     1084.60     1041.24     49.26 o 
   1   8  22      585.77      599.73     41.29 o 
   2   8  22      501.46      509.62     53.44 o 
   3   8  22      252.03      212.91     40.53 o 
   4   8  22       78.21       55.09     38.01 o 
  -5   9  22       23.31       -3.72     50.62 o 
  -4   9  22      716.85      639.50     68.80 o 
  -3   9  22        8.62      -21.14     33.68 o 
  -2   9  22      158.72      151.61     44.10 o 
  -1   9  22        5.41        0.45     34.86 o 
   0   9  22      310.23      353.84     50.54 o 
   1   9  22      224.41      204.20     39.21 o 
   2   9  22       95.81       72.78     34.92 o 
   3   9  22        5.31        4.07     36.03 o 
  -5  10  22       85.22       53.73     80.53 o 
  -4  10  22      337.02      304.17     70.23 o 
  -3  10  22      122.62      104.11     37.80 o 
  -2  10  22      396.32      397.02     46.70 o 
  -1  10  22       27.91       -5.89     32.48 o 
   0  10  22      434.31      412.97     45.79 o 
   1  10  22        7.94      -35.32     35.32 o 
   2  10  22      397.11      472.42     62.01 o 
   3  10  22      372.60      513.95     50.69 o 
  -4  11  22        3.44      -33.93     50.27 o 
  -3  11  22        3.16      -25.40     47.59 o 
  -2  11  22       60.82       39.46     37.86 o 
  -1  11  22       56.61       49.97     39.23 o 
   0  11  22       14.64      -34.30     36.38 o 
   1  11  22      129.53      124.87     49.01 o 
   2  11  22       40.33       78.01     51.88 o 
  -3  12  22      122.05       22.34     49.64 o 
  -2  12  22       20.36      -30.39     47.17 o 
  -1  12  22       22.97      -37.11     37.11 o 
   0  12  22       96.51       62.05     46.93 o 
   1  12  22      207.04      133.76     55.89 o 
  -2  13  22       18.17      -13.91     51.50 o 
  -1  13  22       43.05      -37.78     74.12 o 
   0  13  22       39.91        4.19     84.38 o 
  -6   1  23       10.95       48.59    115.40 o 
  -5   1  23       57.96       54.93     42.29 o 
  -4   1  23      179.31      147.17     38.07 o 
  -3   1  23       41.95       20.14     28.40 o 
  -2   1  23      148.75      132.84     28.48 o 
  -1   1  23      133.39      148.08     28.26 o 
   0   1  23       36.29        8.38     24.97 o 
   1   1  23       50.30       31.26     25.91 o 
   2   1  23        7.92       67.64     27.68 o 
   3   1  23        3.03        9.15     29.21 o 
   4   1  23       15.68       56.18     32.63 o 
  -6   2  23        0.27       20.79     43.87 o 
  -5   2  23        0.31      -14.59     37.05 o 
  -4   2  23        1.42      -32.70     32.70 o 
  -3   2  23      178.25      147.32     30.24 o 
  -2   2  23     1282.15     1213.76     45.54 o 
  -1   2  23     1735.34     1733.15     52.18 o 
   0   2  23        0.54       49.39     27.52 o 
   1   2  23      437.39      524.77     42.13 o 
   2   2  23      115.81      122.90     34.08 o 
   3   2  23       18.00      -27.97     27.97 o 
   4   2  23       69.33       35.67     31.94 o 
  -6   3  23        8.84       13.82     38.36 o 
  -5   3  23       23.78       19.04     37.44 o 
  -4   3  23      400.43      416.85     75.16 o 
  -3   3  23        8.19       16.00     30.88 o 
  -2   3  23      775.07      757.14     40.23 o 
  -1   3  23     1489.80     1459.29     48.94 o 
   0   3  23        1.14        5.33     32.84 o 
   1   3  23        0.96      -25.12     25.12 o 
   2   3  23       58.72       40.51     29.15 o 
   3   3  23        7.35       29.33     30.69 o 
   4   3  23      596.18      638.81     52.13 o 
  -6   4  23      318.18      330.11     50.94 o 
  -5   4  23      125.39      105.96     40.76 o 
  -4   4  23        8.95       49.49     38.16 o 
  -3   4  23       89.55       45.30     34.30 o 
  -2   4  23      168.57      167.90     32.05 o 
  -1   4  23      351.31      353.13     39.67 o 
   0   4  23      196.65      220.79     29.72 o 
   1   4  23      202.31      201.21     30.09 o 
   2   4  23      119.97       82.66     28.07 o 
   3   4  23      249.01      283.90     35.66 o 
   4   4  23        1.42      -20.86     32.25 o 
  -6   5  23     1083.27     1166.49     63.03 o 
  -5   5  23       32.31      -15.30     34.61 o 
  -4   5  23     2305.51     2481.25     77.07 o 
  -3   5  23       24.59       42.19     32.99 o 
  -2   5  23     1147.68     1128.23     52.60 o 
  -1   5  23      711.22      729.58     49.88 o 
   0   5  23      138.47      125.07     28.21 o 
   1   5  23      193.39      137.39     30.93 o 
   2   5  23       77.34       48.41     29.70 o 
   3   5  23      346.48      290.96     35.70 o 
   4   5  23       34.12       26.82     32.80 o 
  -5   6  23      293.56      316.52     45.89 o 
  -4   6  23     1537.51     1516.39     62.35 o 
  -3   6  23      105.38      135.69     37.66 o 
  -2   6  23      269.79      266.67     37.62 o 
  -1   6  23       52.42       74.73     33.38 o 
   0   6  23      234.92      265.91     42.14 o 
   1   6  23      548.30      656.68     63.70 o 
   2   6  23      260.45      173.84     32.63 o 
   3   6  23        3.02      -25.87     32.17 o 
   4   6  23      262.34      227.49     56.84 o 
  -5   7  23       37.01      -26.46     37.61 o 
  -4   7  23      626.32      868.86    125.15 o 
  -3   7  23       11.07       30.13     34.98 o 
  -2   7  23      622.84      669.03     55.75 o 
  -1   7  23      610.11      643.57     76.54 o 
   0   7  23      160.22      159.40     41.33 o 
   1   7  23      310.85      206.87     33.78 o 
   2   7  23       53.20       26.99     31.33 o 
   3   7  23      658.11      639.65     46.51 o 
  -5   8  23      285.66      374.14    113.25 o 
  -4   8  23      550.73      610.31     73.24 o 
  -3   8  23      151.61      205.52     40.45 o 
  -2   8  23      345.93      383.81     53.61 o 
  -1   8  23        7.39       -2.19     35.71 o 
   0   8  23        2.91      -31.49     33.16 o 
   1   8  23      204.30      173.17     33.72 o 
   2   8  23        5.09        3.56     38.43 o 
   3   8  23       36.46      -14.71     36.79 o 
  -4   9  23      223.29      200.22     53.77 o 
  -3   9  23      140.06      146.65     39.41 o 
  -2   9  23      132.80      152.38     38.83 o 
  -1   9  23      631.08      673.77     57.62 o 
   0   9  23     1264.74     1108.89     54.31 o 
   1   9  23      542.86      711.92     56.07 o 
   2   9  23       14.29      -37.47     37.47 o 
  -4  10  23      458.74      549.11     68.34 o 
  -3  10  23       21.75      -27.46     36.34 o 
  -2  10  23      524.04      636.17     70.41 o 
  -1  10  23      597.27      701.01     93.38 o 
   0  10  23       72.69       -6.86     37.31 o 
   1  10  23      286.99      276.33     57.82 o 
   2  10  23      504.93      513.37     66.31 o 
  -3  11  23      564.87      636.04     68.62 o 
  -2  11  23        4.85      -38.47     38.47 o 
  -1  11  23       87.95       95.27     41.92 o 
   0  11  23     1428.15     1374.02     62.49 o 
   1  11  23     1636.24     1669.63     85.00 o 
  -6   0  24      148.82       85.50     70.23 o 
  -5   0  24      159.29       18.61     62.75 o 
  -4   0  24       33.73       26.19     47.76 o 
  -3   0  24       77.82      118.75     45.36 o 
  -2   0  24        0.09      -13.88     40.41 o 
  -1   0  24      781.51      825.08     66.51 o 
   0   0  24     2768.71     2983.85    100.57 o 
   1   0  24       51.43      -20.97     40.40 o 
   2   0  24      312.50      223.39     49.73 o 
   3   0  24       71.55       10.13     43.97 o 
   4   0  24      546.70      390.03     82.95 o 
  -5   1  24     1165.65     1190.70     67.84 o 
  -4   1  24     1112.28     1091.42     55.29 o 
  -3   1  24        1.86      -30.10     30.10 o 
  -2   1  24      580.45      621.73     54.53 o 
  -1   1  24      985.55     1032.63     42.87 o 
   0   1  24      387.47      379.24     35.88 o 
   1   1  24      570.95      571.52     42.22 o 
   2   1  24     1584.00     1579.00     53.34 o 
   3   1  24       11.18       11.41     29.87 o 
   4   1  24      168.60      232.01     41.28 o 
  -5   2  24        2.73       -7.93     36.33 o 
  -4   2  24      543.59      574.55     49.78 o 
  -3   2  24      484.22      570.81     66.10 o 
  -2   2  24        0.29      -27.23     27.23 o 
  -1   2  24       79.22       47.56     29.34 o 
   0   2  24     3271.94     3368.61     75.98 o 
   1   2  24       83.97      102.01     29.01 o 
   2   2  24      377.51      431.01     38.84 o 
   3   2  24        5.29      -10.48     30.57 o 
  -5   3  24      494.98      560.02     70.32 o 
  -4   3  24        4.96      -25.30     36.46 o 
  -3   3  24       22.99       14.94     34.96 o 
  -2   3  24     1095.76     1095.71     46.69 o 
  -1   3  24      123.31      142.45     30.98 o 
   0   3  24      358.30      282.88     34.68 o 
   1   3  24      391.98      451.62     40.65 o 
   2   3  24      825.38      827.48     44.24 o 
   3   3  24        0.61        6.88     32.07 o 
  -5   4  24       93.06       98.70     39.78 o 
  -4   4  24     1578.26     1586.43     64.41 o 
  -3   4  24     1066.72     1168.03     56.10 o 
  -2   4  24       83.56       52.86     35.72 o 
  -1   4  24      147.35      158.59     32.10 o 
   0   4  24      893.93      828.97     43.70 o 
   1   4  24      557.67      625.37     43.84 o 
   2   4  24      151.19      104.82     32.48 o 
   3   4  24      451.12      472.91     43.34 o 
  -5   5  24      923.39      893.84     54.81 o 
  -4   5  24       30.42       -8.36     38.29 o 
  -3   5  24       12.24       12.55     33.09 o 
  -2   5  24     1204.14     1218.38     56.72 o 
  -1   5  24      253.58      321.22     65.81 o 
   0   5  24      482.34      465.80     43.43 o 
   1   5  24     1331.09     1338.28     53.15 o 
   2   5  24       23.53        3.90     30.80 o 
   3   5  24      142.91       59.51     42.63 o 
  -5   6  24        1.64      -23.98     41.96 o 
  -4   6  24      621.87      711.08     79.02 o 
  -3   6  24      274.24      300.51     46.97 o 
  -2   6  24       17.96       -5.39     32.32 o 
  -1   6  24      435.49      522.70     54.84 o 
   0   6  24      234.43      200.80     33.53 o 
   1   6  24      143.91      119.59     33.27 o 
   2   6  24        7.70       -4.08     30.21 o 
   3   6  24      159.80      157.51     36.94 o 
  -4   7  24      394.44      374.45     98.85 o 
  -3   7  24       29.73       15.80     36.93 o 
  -2   7  24      354.33      372.62     81.98 o 
  -1   7  24       35.14       34.88     35.68 o 
   0   7  24       64.64       33.21     35.01 o 
   1   7  24      683.77      759.23     67.72 o 
   2   7  24      179.03      111.87     38.49 o 
  -4   8  24       66.87       66.09     42.27 o 
  -3   8  24       60.78       49.29     38.47 o 
  -2   8  24       37.53       24.59     37.59 o 
  -1   8  24      497.59      593.11     54.50 o 
   0   8  24       64.79       21.11     37.69 o 
   1   8  24       78.04       28.64     49.53 o 
   2   8  24       84.18      123.67     38.29 o 
  -3   9  24       93.07      174.68     45.08 o 
  -2   9  24       31.15       17.43     37.51 o 
  -1   9  24      117.46       58.58     40.71 o 
   0   9  24       10.50       55.77     40.45 o 
   1   9  24      365.49      518.99     54.83 o 
  -2  10  24       18.68       50.48     42.85 o 
  -1  10  24      170.47      161.43     45.19 o 
   0  10  24      298.12      316.32     48.23 o 
  -5   1  25       82.43       77.35     47.58 o 
  -4   1  25      161.34      147.71     44.84 o 
  -3   1  25      221.31      200.46     36.36 o 
  -2   1  25       32.35       24.07     33.27 o 
  -1   1  25       35.42       30.32     30.26 o 
   0   1  25        2.40        6.80     30.94 o 
   1   1  25        5.46      -26.67     30.22 o 
   2   1  25      195.92      149.34     33.11 o 
   3   1  25       16.79       -5.20     34.31 o 
  -4   2  25       37.75      108.25     40.17 o 
  -3   2  25      321.69      272.43     43.47 o 
  -2   2  25       22.71       48.63     30.81 o 
  -1   2  25        0.07       -4.72     29.29 o 
   0   2  25       41.92      120.56     31.70 o 
   1   2  25       50.56       48.68     31.89 o 
   2   2  25       28.28       20.01     32.70 o 
  -4   3  25      221.17      227.24     79.77 o 
  -3   3  25      165.16      130.68     40.28 o 
  -2   3  25       40.48       62.39     35.43 o 
  -1   3  25       98.00      100.85     32.77 o 
   0   3  25        3.66      -10.30     29.51 o 
   1   3  25      627.70      648.91     45.98 o 
   2   3  25       47.91       14.26     39.66 o 
  -4   4  25        8.77       59.51     39.25 o 
  -3   4  25      622.53      766.31    120.42 o 
  -2   4  25       92.35       88.70     38.80 o 
  -1   4  25      177.72      134.28     32.89 o 
   0   4  25        1.96       26.31     32.38 o 
   1   4  25      546.27      715.70     46.81 o 
   2   4  25      481.01      465.95     70.54 o 
  -4   5  25       88.99       39.24     41.67 o 
  -3   5  25      429.64      442.65     47.76 o 
  -2   5  25      388.92      429.10     48.53 o 
  -1   5  25      820.97      867.40     65.90 o 
   0   5  25      149.64      141.36     34.03 o 
   1   5  25      118.01      107.09     33.86 o 
   2   5  25      267.98      206.39     46.04 o 
  -3   6  25      801.37      930.92     54.96 o 
  -2   6  25      169.52      150.23     41.73 o 
  -1   6  25       45.34       91.94     38.52 o 
   0   6  25        2.01      -38.04     38.04 o 
   1   6  25      930.24     1012.35     50.34 o 
  -3   7  25      187.38      158.31     63.78 o 
  -2   7  25      163.13      121.87     42.35 o 
  -1   7  25      611.80      613.78     85.41 o 
   0   7  25        4.12      -38.67     38.67 o 
   1   7  25        8.86      -27.34     33.31 o 
  -2   8  25      132.19      205.02     43.40 o 
  -1   8  25       21.62      -17.34     40.75 o 
   0   8  25       30.17       26.06     39.62 o 
  -3   0  26       69.04       43.94     58.81 o 
  -2   0  26      893.73     1019.98     68.36 o 
  -1   0  26      746.62      747.58     73.73 o 
   0   0  26       97.75       64.29     48.18 o 
   1   0  26      429.29      463.86     62.83 o 
  -3   1  26        9.32      -23.56     38.30 o 
  -2   1  26     1350.00     1304.88     52.92 o 
  -1   1  26      187.28      138.18     34.63 o 
   0   1  26      530.44      614.75     44.54 o 
   1   1  26      222.85      146.13     36.00 o 
  -3   2  26       15.70       -3.72     37.56 o 
  -2   2  26      782.83      845.13     49.28 o 
  -1   2  26      629.39      646.71     47.22 o 
   0   2  26      416.93      351.44     40.61 o 
   1   2  26       57.35        3.78     33.37 o 
  -3   3  26      464.75      474.07     59.87 o 
  -2   3  26     2425.10     2399.68     88.49 o 
  -1   3  26      150.18       95.06     39.60 o 
   0   3  26      605.84      744.26     49.56 o 
   1   3  26      148.27      124.53     37.24 o 
  -3   4  26       46.04        9.88     40.78 o 
  -2   4  26      358.09      457.55     62.11 o 
  -1   4  26      415.12      395.09     49.45 o 
   0   4  26       32.01       20.50     42.58 o 
   1   4  26      284.51      297.21     73.01 o 
  -2   5  26      574.33      644.52     56.68 o 
  -1   5  26        4.68      -37.84     39.15 o 
   0   5  26       75.56       36.06     35.38 o 
                                                 
